# Supplementary material for: Nonclonal coloniality: Genetically chimeric colonies through fusion of sexually produced polyps in the hydrozoan Ectopleura larynx
Source: Evol Lett. 2018 Jul 11;2(4):442–55. doi: 10.1002/evl3.68 (PMC6121865; doi:10.1002/evl3.68)
Supplement: Supplementary file 3 — Supporting Information [file EVL3-2-442-s003.xlsx]

## Sheet: All_KING_Comparisons
INDV1	Colony1	INDV2	Colony2	N_AaAa	N_AAaa	N1_Aa	ME2.1_Aa	RELATEDNESS_PHI	Within-Colony?
A12	ME2.1	A12	ME2.1	290	0	290	290	0.5	TRUE
A12	ME2.1	A4	ME2.1	130	49	290	260	0.0581818	TRUE
A12	ME2.1	D1	ME2.1	140	48	290	274	0.0780142	TRUE
A12	ME2.1	D5	ME2.1	140	49	290	270	0.075	TRUE
A12	ME2.1	H7	ME2.1	146	48	290	316	0.0825083	TRUE
A12	ME2.1	O05	ME2.1	68	41	290	168	-0.0305677	TRUE
A12	ME2.1	A1	ME2.2	124	49	290	252	0.0479705	FALSE
A12	ME2.1	A2	ME2.2	140	54	290	281	0.056042	FALSE
A12	ME2.1	D11	ME2.2	137	54	290	287	0.05026	FALSE
A12	ME2.1	D2	ME2.2	140	53	290	281	0.0595447	FALSE
A12	ME2.1	H2	ME2.2	119	53	290	281	0.0227671	FALSE
A12	ME2.1	B12	ME2.3	133	65	290	258	0.00547445	FALSE
A12	ME2.1	B2	ME2.3	120	55	290	238	0.0189394	FALSE
A12	ME2.1	C12	ME2.3	130	65	290	252	0	FALSE
A12	ME2.1	D9	ME2.3	131	64	290	255	0.00550459	FALSE
A12	ME2.1	E6	ME2.3	115	64	290	258	-0.0237226	FALSE
A12	ME2.1	F9	ME2.3	126	66	290	247	-0.0111732	FALSE
A12	ME2.1	G3	ME2.3	54	50	290	161	-0.101996	FALSE
A12	ME2.1	H6	ME2.3	121	46	290	246	0.0541045	FALSE
A12	ME2.1	A7	ME2.4	132	56	290	308	0.0334448	FALSE
A12	ME2.1	C10	ME2.4	145	45	290	311	0.0915141	FALSE
A12	ME2.1	D7	ME2.4	134	58	290	295	0.0307692	FALSE
A12	ME2.1	E3	ME2.4	107	39	290	249	0.0538033	FALSE
A12	ME2.1	F7	ME2.4	153	43	290	334	0.107372	FALSE
A12	ME2.1	A3	ME2.5	126	44	290	276	0.0671378	FALSE
A12	ME2.1	B7	ME2.5	151	51	290	298	0.0833333	FALSE
A12	ME2.1	B8	ME2.5	128	40	290	311	0.0798669	FALSE
A12	ME2.1	D4	ME2.5	134	39	290	321	0.091653	FALSE
A12	ME2.1	H10	ME2.5	132	39	290	360	0.0830769	FALSE
A4	ME2.1	A12	ME2.1	130	49	260	290	0.0581818	TRUE
A4	ME2.1	A4	ME2.1	260	0	260	260	0.5	TRUE
A4	ME2.1	D1	ME2.1	247	0	260	274	0.462547	TRUE
A4	ME2.1	D5	ME2.1	244	0	260	270	0.460377	TRUE
A4	ME2.1	H7	ME2.1	138	50	260	316	0.0659722	TRUE
A4	ME2.1	O05	ME2.1	149	1	260	168	0.343458	TRUE
A4	ME2.1	A1	ME2.2	111	37	260	252	0.0722656	FALSE
A4	ME2.1	A2	ME2.2	128	42	260	281	0.0813309	FALSE
A4	ME2.1	D11	ME2.2	133	41	260	287	0.0932358	FALSE
A4	ME2.1	D2	ME2.2	130	43	260	281	0.0813309	FALSE
A4	ME2.1	H2	ME2.2	114	51	260	281	0.0221811	FALSE
A4	ME2.1	B12	ME2.3	123	62	260	258	-0.0019305	FALSE
A4	ME2.1	B2	ME2.3	110	48	260	238	0.0281124	FALSE
A4	ME2.1	C12	ME2.3	123	62	260	252	-0.00195312	FALSE
A4	ME2.1	D9	ME2.3	125	63	260	255	-0.00194175	FALSE
A4	ME2.1	E6	ME2.3	117	62	260	258	-0.0135135	FALSE
A4	ME2.1	F9	ME2.3	119	64	260	247	-0.0177515	FALSE
A4	ME2.1	G3	ME2.3	44	68	260	161	-0.218527	FALSE
A4	ME2.1	H6	ME2.3	220	0	260	246	0.434783	FALSE
A4	ME2.1	A7	ME2.4	126	58	260	308	0.0176056	FALSE
A4	ME2.1	C10	ME2.4	138	33	260	311	0.126095	FALSE
A4	ME2.1	D7	ME2.4	125	55	260	295	0.027027	FALSE
A4	ME2.1	E3	ME2.4	103	45	260	249	0.0255403	FALSE
A4	ME2.1	F7	ME2.4	139	42	260	334	0.0925926	FALSE
A4	ME2.1	A3	ME2.5	118	35	260	276	0.0895522	FALSE
A4	ME2.1	B7	ME2.5	133	41	260	298	0.0913978	FALSE
A4	ME2.1	B8	ME2.5	145	34	260	311	0.134851	FALSE
A4	ME2.1	D4	ME2.5	153	34	260	321	0.146299	FALSE
A4	ME2.1	H10	ME2.5	154	35	260	360	0.135484	FALSE
D1	ME2.1	A12	ME2.1	140	48	274	290	0.0780142	TRUE
D1	ME2.1	A4	ME2.1	247	0	274	260	0.462547	TRUE
D1	ME2.1	D1	ME2.1	274	0	274	274	0.5	TRUE
D1	ME2.1	D5	ME2.1	256	0	274	270	0.470588	TRUE
D1	ME2.1	H7	ME2.1	150	51	274	316	0.0813559	TRUE
D1	ME2.1	O05	ME2.1	156	1	274	168	0.348416	TRUE
D1	ME2.1	A1	ME2.2	118	37	274	252	0.0836502	FALSE
D1	ME2.1	A2	ME2.2	135	42	274	281	0.0918919	FALSE
D1	ME2.1	D11	ME2.2	138	41	274	287	0.0998217	FALSE
D1	ME2.1	D2	ME2.2	140	43	274	281	0.0972973	FALSE
D1	ME2.1	H2	ME2.2	118	50	274	281	0.0324324	FALSE
D1	ME2.1	B12	ME2.3	133	61	274	258	0.0206767	FALSE
D1	ME2.1	B2	ME2.3	119	48	274	238	0.0449219	FALSE
D1	ME2.1	C12	ME2.3	131	61	274	252	0.0171103	FALSE
D1	ME2.1	D9	ME2.3	132	62	274	255	0.0151229	FALSE
D1	ME2.1	E6	ME2.3	123	61	274	258	0.0018797	FALSE
D1	ME2.1	F9	ME2.3	125	63	274	247	-0.00191939	FALSE
D1	ME2.1	G3	ME2.3	50	68	274	161	-0.197701	FALSE
D1	ME2.1	H6	ME2.3	225	0	274	246	0.432692	FALSE
D1	ME2.1	A7	ME2.4	139	58	274	308	0.0395189	FALSE
D1	ME2.1	C10	ME2.4	147	33	274	311	0.138462	FALSE
D1	ME2.1	D7	ME2.4	132	55	274	295	0.0386643	FALSE
D1	ME2.1	E3	ME2.4	109	45	274	249	0.0363289	FALSE
D1	ME2.1	F7	ME2.4	149	42	274	334	0.106908	FALSE
D1	ME2.1	A3	ME2.5	127	35	274	276	0.103636	FALSE
D1	ME2.1	B7	ME2.5	143	41	274	298	0.106643	FALSE
D1	ME2.1	B8	ME2.5	150	34	274	311	0.140171	FALSE
D1	ME2.1	D4	ME2.5	162	35	274	321	0.154622	FALSE
D1	ME2.1	H10	ME2.5	164	36	274	360	0.14511	FALSE
D5	ME2.1	A12	ME2.1	140	49	270	290	0.075	TRUE
D5	ME2.1	A4	ME2.1	244	0	270	260	0.460377	TRUE
D5	ME2.1	D1	ME2.1	256	0	270	274	0.470588	TRUE
D5	ME2.1	D5	ME2.1	270	0	270	270	0.5	TRUE
D5	ME2.1	H7	ME2.1	145	51	270	316	0.0733788	TRUE
D5	ME2.1	O05	ME2.1	157	1	270	168	0.353881	TRUE
D5	ME2.1	A1	ME2.2	121	37	270	252	0.0900383	FALSE
D5	ME2.1	A2	ME2.2	138	43	270	281	0.0943739	FALSE
D5	ME2.1	D11	ME2.2	141	42	270	287	0.102334	FALSE
D5	ME2.1	D2	ME2.2	140	44	270	281	0.0943739	FALSE
D5	ME2.1	H2	ME2.2	121	51	270	281	0.0344828	FALSE
D5	ME2.1	B12	ME2.3	130	61	270	258	0.0151515	FALSE
D5	ME2.1	B2	ME2.3	117	48	270	238	0.0413386	FALSE
D5	ME2.1	C12	ME2.3	127	61	270	252	0.00957854	FALSE
D5	ME2.1	D9	ME2.3	127	62	270	255	0.00571429	FALSE
D5	ME2.1	E6	ME2.3	123	61	270	258	0.00189394	FALSE
D5	ME2.1	F9	ME2.3	124	63	270	247	-0.00386847	FALSE
D5	ME2.1	G3	ME2.3	52	68	270	161	-0.194896	FALSE
D5	ME2.1	H6	ME2.3	227	0	270	246	0.439922	FALSE
D5	ME2.1	A7	ME2.4	134	58	270	308	0.0311419	FALSE
D5	ME2.1	C10	ME2.4	147	33	270	311	0.139415	FALSE
D5	ME2.1	D7	ME2.4	132	54	270	295	0.0424779	FALSE
D5	ME2.1	E3	ME2.4	108	45	270	249	0.0346821	FALSE
D5	ME2.1	F7	ME2.4	146	42	270	334	0.102649	FALSE
D5	ME2.1	A3	ME2.5	124	35	270	276	0.0989011	FALSE
D5	ME2.1	B7	ME2.5	140	41	270	298	0.102113	FALSE
D5	ME2.1	B8	ME2.5	151	34	270	311	0.142857	FALSE
D5	ME2.1	D4	ME2.5	160	35	270	321	0.152284	FALSE
D5	ME2.1	H10	ME2.5	163	36	270	360	0.144444	FALSE
H7	ME2.1	A12	ME2.1	146	48	316	290	0.0825083	TRUE
H7	ME2.1	A4	ME2.1	138	50	316	260	0.0659722	TRUE
H7	ME2.1	D1	ME2.1	150	51	316	274	0.0813559	TRUE
H7	ME2.1	D5	ME2.1	145	51	316	270	0.0733788	TRUE
H7	ME2.1	H7	ME2.1	316	0	316	316	0.5	TRUE
H7	ME2.1	O05	ME2.1	70	48	316	168	-0.053719	TRUE
H7	ME2.1	A1	ME2.2	112	65	316	252	-0.0316901	FALSE
H7	ME2.1	A2	ME2.2	134	68	316	281	-0.00335008	FALSE
H7	ME2.1	D11	ME2.2	138	67	316	287	0.0066335	FALSE
H7	ME2.1	D2	ME2.2	134	68	316	281	-0.00335008	FALSE
H7	ME2.1	H2	ME2.2	137	47	316	281	0.0720268	FALSE
H7	ME2.1	B12	ME2.3	145	47	316	258	0.0888502	FALSE
H7	ME2.1	B2	ME2.3	129	37	316	238	0.099278	FALSE
H7	ME2.1	C12	ME2.3	141	47	316	252	0.0827465	FALSE
H7	ME2.1	D9	ME2.3	145	47	316	255	0.089317	FALSE
H7	ME2.1	E6	ME2.3	136	48	316	258	0.0696864	FALSE
H7	ME2.1	F9	ME2.3	136	49	316	247	0.0674956	FALSE
H7	ME2.1	G3	ME2.3	52	56	316	161	-0.125786	FALSE
H7	ME2.1	H6	ME2.3	123	47	316	246	0.0516014	FALSE
H7	ME2.1	A7	ME2.4	154	52	316	308	0.0801282	FALSE
H7	ME2.1	C10	ME2.4	154	53	316	311	0.076555	FALSE
H7	ME2.1	D7	ME2.4	146	49	316	295	0.0785597	FALSE
H7	ME2.1	E3	ME2.4	124	36	316	249	0.0920354	FALSE
H7	ME2.1	F7	ME2.4	164	39	316	334	0.132308	FALSE
H7	ME2.1	A3	ME2.5	127	39	316	276	0.0827703	FALSE
H7	ME2.1	B7	ME2.5	143	40	316	298	0.102606	FALSE
H7	ME2.1	B8	ME2.5	149	35	316	311	0.125997	FALSE
H7	ME2.1	D4	ME2.5	160	35	316	321	0.141287	FALSE
H7	ME2.1	H10	ME2.5	165	35	316	360	0.140533	FALSE
O05	ME2.1	A12	ME2.1	68	41	168	290	-0.0305677	TRUE
O05	ME2.1	A4	ME2.1	149	1	168	260	0.343458	TRUE
O05	ME2.1	D1	ME2.1	156	1	168	274	0.348416	TRUE
O05	ME2.1	D5	ME2.1	157	1	168	270	0.353881	TRUE
O05	ME2.1	H7	ME2.1	70	48	168	316	-0.053719	TRUE
O05	ME2.1	O05	ME2.1	168	0	168	168	0.5	TRUE
O05	ME2.1	A1	ME2.2	69	37	168	252	-0.0119048	FALSE
O05	ME2.1	A2	ME2.2	74	40	168	281	-0.013363	FALSE
O05	ME2.1	D11	ME2.2	72	40	168	287	-0.0175824	FALSE
O05	ME2.1	D2	ME2.2	74	41	168	281	-0.0178174	FALSE
O05	ME2.1	H2	ME2.2	63	46	168	281	-0.064588	FALSE
O05	ME2.1	B12	ME2.3	69	46	168	258	-0.0539906	FALSE
O05	ME2.1	B2	ME2.3	64	39	168	238	-0.0344828	FALSE
O05	ME2.1	C12	ME2.3	68	46	168	252	-0.0571429	FALSE
O05	ME2.1	D9	ME2.3	68	47	168	255	-0.0614657	FALSE
O05	ME2.1	E6	ME2.3	63	46	168	258	-0.0680751	FALSE
O05	ME2.1	F9	ME2.3	69	48	168	247	-0.0650602	FALSE
O05	ME2.1	G3	ME2.3	33	62	168	161	-0.276596	FALSE
O05	ME2.1	H6	ME2.3	146	1	168	246	0.347826	FALSE
O05	ME2.1	A7	ME2.4	69	51	168	308	-0.0693277	FALSE
O05	ME2.1	C10	ME2.4	79	31	168	311	0.0354906	FALSE
O05	ME2.1	D7	ME2.4	70	48	168	295	-0.0561555	FALSE
O05	ME2.1	E3	ME2.4	60	41	168	249	-0.0527578	FALSE
O05	ME2.1	F7	ME2.4	81	39	168	334	0.0059761	FALSE
O05	ME2.1	A3	ME2.5	79	33	168	276	0.0292793	FALSE
O05	ME2.1	B7	ME2.5	87	38	168	298	0.0236052	FALSE
O05	ME2.1	B8	ME2.5	85	33	168	311	0.039666	FALSE
O05	ME2.1	D4	ME2.5	86	34	168	321	0.0368098	FALSE
O05	ME2.1	H10	ME2.5	85	34	168	360	0.032197	FALSE
A1	ME2.2	A12	ME2.1	124	49	252	290	0.0479705	FALSE
A1	ME2.2	A4	ME2.1	111	37	252	260	0.0722656	FALSE
A1	ME2.2	D1	ME2.1	118	37	252	274	0.0836502	FALSE
A1	ME2.2	D5	ME2.1	121	37	252	270	0.0900383	FALSE
A1	ME2.2	H7	ME2.1	112	65	252	316	-0.0316901	FALSE
A1	ME2.2	O05	ME2.1	69	37	252	168	-0.0119048	FALSE
A1	ME2.2	A1	ME2.2	252	0	252	252	0.5	TRUE
A1	ME2.2	A2	ME2.2	228	0	252	281	0.427767	TRUE
A1	ME2.2	D11	ME2.2	230	1	252	287	0.423006	TRUE
A1	ME2.2	D2	ME2.2	224	0	252	281	0.420263	TRUE
A1	ME2.2	H2	ME2.2	115	63	252	281	-0.0206379	TRUE
A1	ME2.2	B12	ME2.3	101	71	252	258	-0.0803922	FALSE
A1	ME2.2	B2	ME2.3	95	63	252	238	-0.0632653	FALSE
A1	ME2.2	C12	ME2.3	95	70	252	252	-0.0892857	FALSE
A1	ME2.2	D9	ME2.3	99	71	252	255	-0.0848126	FALSE
A1	ME2.2	E6	ME2.3	92	70	252	258	-0.0941176	FALSE
A1	ME2.2	F9	ME2.3	92	72	252	247	-0.104208	FALSE
A1	ME2.2	G3	ME2.3	50	74	252	161	-0.237288	FALSE
A1	ME2.2	H6	ME2.3	109	37	252	246	0.0702811	FALSE
A1	ME2.2	A7	ME2.4	112	56	252	308	0	FALSE
A1	ME2.2	C10	ME2.4	124	45	252	311	0.0603908	FALSE
A1	ME2.2	D7	ME2.4	113	56	252	295	0.00182815	FALSE
A1	ME2.2	E3	ME2.4	103	48	252	249	0.0139721	FALSE
A1	ME2.2	F7	ME2.4	125	46	252	334	0.056314	FALSE
A1	ME2.2	A3	ME2.5	114	48	252	276	0.0340909	FALSE
A1	ME2.2	B7	ME2.5	115	52	252	298	0.02	FALSE
A1	ME2.2	B8	ME2.5	114	56	252	311	0.0035524	FALSE
A1	ME2.2	D4	ME2.5	117	56	252	321	0.008726	FALSE
A1	ME2.2	H10	ME2.5	117	56	252	360	0.00816993	FALSE
A2	ME2.2	A12	ME2.1	140	54	281	290	0.056042	FALSE
A2	ME2.2	A4	ME2.1	128	42	281	260	0.0813309	FALSE
A2	ME2.2	D1	ME2.1	135	42	281	274	0.0918919	FALSE
A2	ME2.2	D5	ME2.1	138	43	281	270	0.0943739	FALSE
A2	ME2.2	H7	ME2.1	134	68	281	316	-0.00335008	FALSE
A2	ME2.2	O05	ME2.1	74	40	281	168	-0.013363	FALSE
A2	ME2.2	A1	ME2.2	228	0	281	252	0.427767	TRUE
A2	ME2.2	A2	ME2.2	281	0	281	281	0.5	TRUE
A2	ME2.2	D11	ME2.2	266	0	281	287	0.46831	TRUE
A2	ME2.2	D2	ME2.2	267	0	281	281	0.475089	TRUE
A2	ME2.2	H2	ME2.2	128	70	281	281	-0.0213523	TRUE
A2	ME2.2	B12	ME2.3	115	79	281	258	-0.0797774	FALSE
A2	ME2.2	B2	ME2.3	102	69	281	238	-0.0693642	FALSE
A2	ME2.2	C12	ME2.3	109	77	281	252	-0.0844278	FALSE
A2	ME2.2	D9	ME2.3	115	79	281	255	-0.0802239	FALSE
A2	ME2.2	E6	ME2.3	102	78	281	258	-0.100186	FALSE
A2	ME2.2	F9	ME2.3	110	79	281	247	-0.0909091	FALSE
A2	ME2.2	G3	ME2.3	51	75	281	161	-0.223982	FALSE
A2	ME2.2	H6	ME2.3	123	41	281	246	0.0777989	FALSE
A2	ME2.2	A7	ME2.4	127	62	281	308	0.00509338	FALSE
A2	ME2.2	C10	ME2.4	144	51	281	311	0.0709459	FALSE
A2	ME2.2	D7	ME2.4	129	62	281	295	0.00868056	FALSE
A2	ME2.2	E3	ME2.4	100	48	281	249	0.00754717	FALSE
A2	ME2.2	F7	ME2.4	141	50	281	334	0.0666667	FALSE
A2	ME2.2	A3	ME2.5	123	52	281	276	0.0341113	FALSE
A2	ME2.2	B7	ME2.5	137	59	281	298	0.0328152	FALSE
A2	ME2.2	B8	ME2.5	131	58	281	311	0.0253378	FALSE
A2	ME2.2	D4	ME2.5	138	57	281	321	0.0398671	FALSE
A2	ME2.2	H10	ME2.5	134	57	281	360	0.0312012	FALSE
D11	ME2.2	A12	ME2.1	137	54	287	290	0.05026	FALSE
D11	ME2.2	A4	ME2.1	133	41	287	260	0.0932358	FALSE
D11	ME2.2	D1	ME2.1	138	41	287	274	0.0998217	FALSE
D11	ME2.2	D5	ME2.1	141	42	287	270	0.102334	FALSE
D11	ME2.2	H7	ME2.1	138	67	287	316	0.0066335	FALSE
D11	ME2.2	O05	ME2.1	72	40	287	168	-0.0175824	FALSE
D11	ME2.2	A1	ME2.2	230	1	287	252	0.423006	TRUE
D11	ME2.2	A2	ME2.2	266	0	287	281	0.46831	TRUE
D11	ME2.2	D11	ME2.2	287	0	287	287	0.5	TRUE
D11	ME2.2	D2	ME2.2	264	0	287	281	0.464789	TRUE
D11	ME2.2	H2	ME2.2	133	69	287	281	-0.00880282	TRUE
D11	ME2.2	B12	ME2.3	115	79	287	258	-0.0788991	FALSE
D11	ME2.2	B2	ME2.3	107	68	287	238	-0.0552381	FALSE
D11	ME2.2	C12	ME2.3	112	77	287	252	-0.0779221	FALSE
D11	ME2.2	D9	ME2.3	115	79	287	255	-0.0793358	FALSE
D11	ME2.2	E6	ME2.3	109	77	287	258	-0.0825688	FALSE
D11	ME2.2	F9	ME2.3	108	79	287	247	-0.093633	FALSE
D11	ME2.2	G3	ME2.3	51	76	287	161	-0.225446	FALSE
D11	ME2.2	H6	ME2.3	129	41	287	246	0.0881801	FALSE
D11	ME2.2	A7	ME2.4	129	60	287	308	0.0151261	FALSE
D11	ME2.2	C10	ME2.4	144	50	287	311	0.0735786	FALSE
D11	ME2.2	D7	ME2.4	129	58	287	295	0.0223368	FALSE
D11	ME2.2	E3	ME2.4	106	48	287	249	0.0186567	FALSE
D11	ME2.2	F7	ME2.4	144	49	287	334	0.0740741	FALSE
D11	ME2.2	A3	ME2.5	128	52	287	276	0.0426288	FALSE
D11	ME2.2	B7	ME2.5	137	58	287	298	0.0358974	FALSE
D11	ME2.2	B8	ME2.5	133	58	287	311	0.0284281	FALSE
D11	ME2.2	D4	ME2.5	138	58	287	321	0.0361842	FALSE
D11	ME2.2	H10	ME2.5	142	58	287	360	0.0401855	FALSE
D2	ME2.2	A12	ME2.1	140	53	281	290	0.0595447	FALSE
D2	ME2.2	A4	ME2.1	130	43	281	260	0.0813309	FALSE
D2	ME2.2	D1	ME2.1	140	43	281	274	0.0972973	FALSE
D2	ME2.2	D5	ME2.1	140	44	281	270	0.0943739	FALSE
D2	ME2.2	H7	ME2.1	134	68	281	316	-0.00335008	FALSE
D2	ME2.2	O05	ME2.1	74	41	281	168	-0.0178174	FALSE
D2	ME2.2	A1	ME2.2	224	0	281	252	0.420263	TRUE
D2	ME2.2	A2	ME2.2	267	0	281	281	0.475089	TRUE
D2	ME2.2	D11	ME2.2	264	0	281	287	0.464789	TRUE
D2	ME2.2	D2	ME2.2	281	0	281	281	0.5	TRUE
D2	ME2.2	H2	ME2.2	129	69	281	281	-0.0160142	TRUE
D2	ME2.2	B12	ME2.3	114	79	281	258	-0.0816327	FALSE
D2	ME2.2	B2	ME2.3	102	69	281	238	-0.0693642	FALSE
D2	ME2.2	C12	ME2.3	110	77	281	252	-0.0825516	FALSE
D2	ME2.2	D9	ME2.3	114	79	281	255	-0.0820896	FALSE
D2	ME2.2	E6	ME2.3	104	78	281	258	-0.096475	FALSE
D2	ME2.2	F9	ME2.3	108	79	281	247	-0.094697	FALSE
D2	ME2.2	G3	ME2.3	51	75	281	161	-0.223982	FALSE
D2	ME2.2	H6	ME2.3	124	41	281	246	0.0796964	FALSE
D2	ME2.2	A7	ME2.4	124	62	281	308	0	FALSE
D2	ME2.2	C10	ME2.4	143	51	281	311	0.0692568	FALSE
D2	ME2.2	D7	ME2.4	126	61	281	295	0.00694444	FALSE
D2	ME2.2	E3	ME2.4	100	47	281	249	0.0113208	FALSE
D2	ME2.2	F7	ME2.4	138	49	281	334	0.0650407	FALSE
D2	ME2.2	A3	ME2.5	126	52	281	276	0.0394973	FALSE
D2	ME2.2	B7	ME2.5	136	59	281	298	0.0310881	FALSE
D2	ME2.2	B8	ME2.5	128	57	281	311	0.0236486	FALSE
D2	ME2.2	D4	ME2.5	133	56	281	321	0.0348837	FALSE
D2	ME2.2	H10	ME2.5	134	56	281	360	0.0343214	FALSE
H2	ME2.2	A12	ME2.1	119	53	281	290	0.0227671	FALSE
H2	ME2.2	A4	ME2.1	114	51	281	260	0.0221811	FALSE
H2	ME2.2	D1	ME2.1	118	50	281	274	0.0324324	FALSE
H2	ME2.2	D5	ME2.1	121	51	281	270	0.0344828	FALSE
H2	ME2.2	H7	ME2.1	137	47	281	316	0.0720268	FALSE
H2	ME2.2	O05	ME2.1	63	46	281	168	-0.064588	FALSE
H2	ME2.2	A1	ME2.2	115	63	281	252	-0.0206379	TRUE
H2	ME2.2	A2	ME2.2	128	70	281	281	-0.0213523	TRUE
H2	ME2.2	D11	ME2.2	133	69	281	287	-0.00880282	TRUE
H2	ME2.2	D2	ME2.2	129	69	281	281	-0.0160142	TRUE
H2	ME2.2	H2	ME2.2	281	0	281	281	0.5	TRUE
H2	ME2.2	B12	ME2.3	121	47	281	258	0.0500928	FALSE
H2	ME2.2	B2	ME2.3	112	36	281	238	0.0770713	FALSE
H2	ME2.2	C12	ME2.3	111	47	281	252	0.0318949	FALSE
H2	ME2.2	D9	ME2.3	118	48	281	255	0.0410448	FALSE
H2	ME2.2	E6	ME2.3	115	47	281	258	0.038961	FALSE
H2	ME2.2	F9	ME2.3	110	48	281	247	0.0265152	FALSE
H2	ME2.2	G3	ME2.3	52	47	281	161	-0.0950226	FALSE
H2	ME2.2	H6	ME2.3	111	46	281	246	0.0360531	FALSE
H2	ME2.2	A7	ME2.4	146	45	281	308	0.0950764	FALSE
H2	ME2.2	C10	ME2.4	116	33	281	311	0.0844595	FALSE
H2	ME2.2	D7	ME2.4	138	45	281	295	0.0833333	FALSE
H2	ME2.2	E3	ME2.4	127	32	281	249	0.118868	FALSE
H2	ME2.2	F7	ME2.4	152	31	281	334	0.146341	FALSE
H2	ME2.2	A3	ME2.5	127	44	281	276	0.070018	FALSE
H2	ME2.2	B7	ME2.5	136	50	281	298	0.0621762	FALSE
H2	ME2.2	B8	ME2.5	124	56	281	311	0.0202703	FALSE
H2	ME2.2	D4	ME2.5	130	58	281	321	0.0232558	FALSE
H2	ME2.2	H10	ME2.5	138	58	281	360	0.0343214	FALSE
B12	ME2.3	A12	ME2.1	133	65	258	290	0.00547445	FALSE
B12	ME2.3	A4	ME2.1	123	62	258	260	-0.0019305	FALSE
B12	ME2.3	D1	ME2.1	133	61	258	274	0.0206767	FALSE
B12	ME2.3	D5	ME2.1	130	61	258	270	0.0151515	FALSE
B12	ME2.3	H7	ME2.1	145	47	258	316	0.0888502	FALSE
B12	ME2.3	O05	ME2.1	69	46	258	168	-0.0539906	FALSE
B12	ME2.3	A1	ME2.2	101	71	258	252	-0.0803922	FALSE
B12	ME2.3	A2	ME2.2	115	79	258	281	-0.0797774	FALSE
B12	ME2.3	D11	ME2.2	115	79	258	287	-0.0788991	FALSE
B12	ME2.3	D2	ME2.2	114	79	258	281	-0.0816327	FALSE
B12	ME2.3	H2	ME2.2	121	47	258	281	0.0500928	FALSE
B12	ME2.3	B12	ME2.3	258	0	258	258	0.5	TRUE
B12	ME2.3	B2	ME2.3	214	0	258	238	0.431452	TRUE
B12	ME2.3	C12	ME2.3	242	0	258	252	0.47451	TRUE
B12	ME2.3	D9	ME2.3	249	0	258	255	0.48538	TRUE
B12	ME2.3	E6	ME2.3	229	0	258	258	0.443798	TRUE
B12	ME2.3	F9	ME2.3	239	0	258	247	0.473267	TRUE
B12	ME2.3	G3	ME2.3	51	81	258	161	-0.264916	TRUE
B12	ME2.3	H6	ME2.3	127	63	258	246	0.00198413	TRUE
B12	ME2.3	A7	ME2.4	135	53	258	308	0.0512367	FALSE
B12	ME2.3	C10	ME2.4	123	39	258	311	0.0790861	FALSE
B12	ME2.3	D7	ME2.4	130	50	258	295	0.0542495	FALSE
B12	ME2.3	E3	ME2.4	114	35	258	249	0.086785	FALSE
B12	ME2.3	F7	ME2.4	141	37	258	334	0.113176	FALSE
B12	ME2.3	A3	ME2.5	116	52	258	276	0.0224719	FALSE
B12	ME2.3	B7	ME2.5	124	55	258	298	0.0251799	FALSE
B12	ME2.3	B8	ME2.5	115	58	258	311	-0.00175747	FALSE
B12	ME2.3	D4	ME2.5	124	58	258	321	0.0138169	FALSE
B12	ME2.3	H10	ME2.5	124	58	258	360	0.012945	FALSE
B2	ME2.3	A12	ME2.1	120	55	238	290	0.0189394	FALSE
B2	ME2.3	A4	ME2.1	110	48	238	260	0.0281124	FALSE
B2	ME2.3	D1	ME2.1	119	48	238	274	0.0449219	FALSE
B2	ME2.3	D5	ME2.1	117	48	238	270	0.0413386	FALSE
B2	ME2.3	H7	ME2.1	129	37	238	316	0.099278	FALSE
B2	ME2.3	O05	ME2.1	64	39	238	168	-0.0344828	FALSE
B2	ME2.3	A1	ME2.2	95	63	238	252	-0.0632653	FALSE
B2	ME2.3	A2	ME2.2	102	69	238	281	-0.0693642	FALSE
B2	ME2.3	D11	ME2.2	107	68	238	287	-0.0552381	FALSE
B2	ME2.3	D2	ME2.2	102	69	238	281	-0.0693642	FALSE
B2	ME2.3	H2	ME2.2	112	36	238	281	0.0770713	FALSE
B2	ME2.3	B12	ME2.3	214	0	238	258	0.431452	TRUE
B2	ME2.3	B2	ME2.3	238	0	238	238	0.5	TRUE
B2	ME2.3	C12	ME2.3	211	0	238	252	0.430612	TRUE
B2	ME2.3	D9	ME2.3	212	0	238	255	0.43002	TRUE
B2	ME2.3	E6	ME2.3	203	0	238	258	0.409274	TRUE
B2	ME2.3	F9	ME2.3	205	0	238	247	0.42268	TRUE
B2	ME2.3	G3	ME2.3	46	75	238	161	-0.260652	TRUE
B2	ME2.3	H6	ME2.3	114	49	238	246	0.0330579	TRUE
B2	ME2.3	A7	ME2.4	125	40	238	308	0.0824176	FALSE
B2	ME2.3	C10	ME2.4	108	31	238	311	0.0837887	FALSE
B2	ME2.3	D7	ME2.4	118	38	238	295	0.0787992	FALSE
B2	ME2.3	E3	ME2.4	113	27	238	249	0.12115	FALSE
B2	ME2.3	F7	ME2.4	126	26	238	334	0.129371	FALSE
B2	ME2.3	A3	ME2.5	113	45	238	276	0.0447471	FALSE
B2	ME2.3	B7	ME2.5	115	48	238	298	0.0354478	FALSE
B2	ME2.3	B8	ME2.5	103	47	238	311	0.0163934	FALSE
B2	ME2.3	D4	ME2.5	111	47	238	321	0.0304114	FALSE
B2	ME2.3	H10	ME2.5	115	47	238	360	0.0351171	FALSE
C12	ME2.3	A12	ME2.1	130	65	252	290	0	FALSE
C12	ME2.3	A4	ME2.1	123	62	252	260	-0.00195312	FALSE
C12	ME2.3	D1	ME2.1	131	61	252	274	0.0171103	FALSE
C12	ME2.3	D5	ME2.1	127	61	252	270	0.00957854	FALSE
C12	ME2.3	H7	ME2.1	141	47	252	316	0.0827465	FALSE
C12	ME2.3	O05	ME2.1	68	46	252	168	-0.0571429	FALSE
C12	ME2.3	A1	ME2.2	95	70	252	252	-0.0892857	FALSE
C12	ME2.3	A2	ME2.2	109	77	252	281	-0.0844278	FALSE
C12	ME2.3	D11	ME2.2	112	77	252	287	-0.0779221	FALSE
C12	ME2.3	D2	ME2.2	110	77	252	281	-0.0825516	FALSE
C12	ME2.3	H2	ME2.2	111	47	252	281	0.0318949	FALSE
C12	ME2.3	B12	ME2.3	242	0	252	258	0.47451	TRUE
C12	ME2.3	B2	ME2.3	211	0	252	238	0.430612	TRUE
C12	ME2.3	C12	ME2.3	252	0	252	252	0.5	TRUE
C12	ME2.3	D9	ME2.3	242	0	252	255	0.477318	TRUE
C12	ME2.3	E6	ME2.3	225	0	252	258	0.441176	TRUE
C12	ME2.3	F9	ME2.3	237	0	252	247	0.47495	TRUE
C12	ME2.3	G3	ME2.3	49	81	252	161	-0.273608	TRUE
C12	ME2.3	H6	ME2.3	127	63	252	246	0.00200803	TRUE
C12	ME2.3	A7	ME2.4	129	54	252	308	0.0375	FALSE
C12	ME2.3	C10	ME2.4	122	40	252	311	0.0746004	FALSE
C12	ME2.3	D7	ME2.4	127	51	252	295	0.0457038	FALSE
C12	ME2.3	E3	ME2.4	113	36	252	249	0.0818363	FALSE
C12	ME2.3	F7	ME2.4	132	38	252	334	0.0955631	FALSE
C12	ME2.3	A3	ME2.5	115	52	252	276	0.0208333	FALSE
C12	ME2.3	B7	ME2.5	124	55	252	298	0.0254545	FALSE
C12	ME2.3	B8	ME2.5	112	59	252	311	-0.0106572	FALSE
C12	ME2.3	D4	ME2.5	118	59	252	321	0	FALSE
C12	ME2.3	H10	ME2.5	122	59	252	360	0.00653595	FALSE
D9	ME2.3	A12	ME2.1	131	64	255	290	0.00550459	FALSE
D9	ME2.3	A4	ME2.1	125	63	255	260	-0.00194175	FALSE
D9	ME2.3	D1	ME2.1	132	62	255	274	0.0151229	FALSE
D9	ME2.3	D5	ME2.1	127	62	255	270	0.00571429	FALSE
D9	ME2.3	H7	ME2.1	145	47	255	316	0.089317	FALSE
D9	ME2.3	O05	ME2.1	68	47	255	168	-0.0614657	FALSE
D9	ME2.3	A1	ME2.2	99	71	255	252	-0.0848126	FALSE
D9	ME2.3	A2	ME2.2	115	79	255	281	-0.0802239	FALSE
D9	ME2.3	D11	ME2.2	115	79	255	287	-0.0793358	FALSE
D9	ME2.3	D2	ME2.2	114	79	255	281	-0.0820896	FALSE
D9	ME2.3	H2	ME2.2	118	48	255	281	0.0410448	FALSE
D9	ME2.3	B12	ME2.3	249	0	255	258	0.48538	TRUE
D9	ME2.3	B2	ME2.3	212	0	255	238	0.43002	TRUE
D9	ME2.3	C12	ME2.3	242	0	255	252	0.477318	TRUE
D9	ME2.3	D9	ME2.3	255	0	255	255	0.5	TRUE
D9	ME2.3	E6	ME2.3	228	0	255	258	0.444444	TRUE
D9	ME2.3	F9	ME2.3	239	0	255	247	0.476096	TRUE
D9	ME2.3	G3	ME2.3	50	82	255	161	-0.274038	TRUE
D9	ME2.3	H6	ME2.3	128	64	255	246	0	TRUE
D9	ME2.3	A7	ME2.4	136	54	255	308	0.0497336	FALSE
D9	ME2.3	C10	ME2.4	122	40	255	311	0.0742049	FALSE
D9	ME2.3	D7	ME2.4	128	51	255	295	0.0472727	FALSE
D9	ME2.3	E3	ME2.4	114	36	255	249	0.0833333	FALSE
D9	ME2.3	F7	ME2.4	140	38	255	334	0.108659	FALSE
D9	ME2.3	A3	ME2.5	117	53	255	276	0.0207156	FALSE
D9	ME2.3	B7	ME2.5	125	56	255	298	0.0235081	FALSE
D9	ME2.3	B8	ME2.5	115	60	255	311	-0.00883392	FALSE
D9	ME2.3	D4	ME2.5	123	60	255	321	0.00520833	FALSE
D9	ME2.3	H10	ME2.5	126	60	255	360	0.0097561	FALSE
E6	ME2.3	A12	ME2.1	115	64	258	290	-0.0237226	FALSE
E6	ME2.3	A4	ME2.1	117	62	258	260	-0.0135135	FALSE
E6	ME2.3	D1	ME2.1	123	61	258	274	0.0018797	FALSE
E6	ME2.3	D5	ME2.1	123	61	258	270	0.00189394	FALSE
E6	ME2.3	H7	ME2.1	136	48	258	316	0.0696864	FALSE
E6	ME2.3	O05	ME2.1	63	46	258	168	-0.0680751	FALSE
E6	ME2.3	A1	ME2.2	92	70	258	252	-0.0941176	FALSE
E6	ME2.3	A2	ME2.2	102	78	258	281	-0.100186	FALSE
E6	ME2.3	D11	ME2.2	109	77	258	287	-0.0825688	FALSE
E6	ME2.3	D2	ME2.2	104	78	258	281	-0.096475	FALSE
E6	ME2.3	H2	ME2.2	115	47	258	281	0.038961	FALSE
E6	ME2.3	B12	ME2.3	229	0	258	258	0.443798	TRUE
E6	ME2.3	B2	ME2.3	203	0	258	238	0.409274	TRUE
E6	ME2.3	C12	ME2.3	225	0	258	252	0.441176	TRUE
E6	ME2.3	D9	ME2.3	228	0	258	255	0.444444	TRUE
E6	ME2.3	E6	ME2.3	258	0	258	258	0.5	TRUE
E6	ME2.3	F9	ME2.3	217	0	258	247	0.429703	TRUE
E6	ME2.3	G3	ME2.3	48	79	258	161	-0.26253	TRUE
E6	ME2.3	H6	ME2.3	124	63	258	246	-0.00396825	TRUE
E6	ME2.3	A7	ME2.4	135	53	258	308	0.0512367	FALSE
E6	ME2.3	C10	ME2.4	119	38	258	311	0.0755712	FALSE
E6	ME2.3	D7	ME2.4	123	50	258	295	0.0415913	FALSE
E6	ME2.3	E3	ME2.4	116	36	258	249	0.086785	FALSE
E6	ME2.3	F7	ME2.4	133	37	258	334	0.0996622	FALSE
E6	ME2.3	A3	ME2.5	119	52	258	276	0.0280899	FALSE
E6	ME2.3	B7	ME2.5	118	55	258	298	0.0143885	FALSE
E6	ME2.3	B8	ME2.5	111	59	258	311	-0.0123023	FALSE
E6	ME2.3	D4	ME2.5	117	60	258	321	-0.00518135	FALSE
E6	ME2.3	H10	ME2.5	135	60	258	360	0.0242718	FALSE
F9	ME2.3	A12	ME2.1	126	66	247	290	-0.0111732	FALSE
F9	ME2.3	A4	ME2.1	119	64	247	260	-0.0177515	FALSE
F9	ME2.3	D1	ME2.1	125	63	247	274	-0.00191939	FALSE
F9	ME2.3	D5	ME2.1	124	63	247	270	-0.00386847	FALSE
F9	ME2.3	H7	ME2.1	136	49	247	316	0.0674956	FALSE
F9	ME2.3	O05	ME2.1	69	48	247	168	-0.0650602	FALSE
F9	ME2.3	A1	ME2.2	92	72	247	252	-0.104208	FALSE
F9	ME2.3	A2	ME2.2	110	79	247	281	-0.0909091	FALSE
F9	ME2.3	D11	ME2.2	108	79	247	287	-0.093633	FALSE
F9	ME2.3	D2	ME2.2	108	79	247	281	-0.094697	FALSE
F9	ME2.3	H2	ME2.2	110	48	247	281	0.0265152	FALSE
F9	ME2.3	B12	ME2.3	239	0	247	258	0.473267	TRUE
F9	ME2.3	B2	ME2.3	205	0	247	238	0.42268	TRUE
F9	ME2.3	C12	ME2.3	237	0	247	252	0.47495	TRUE
F9	ME2.3	D9	ME2.3	239	0	247	255	0.476096	TRUE
F9	ME2.3	E6	ME2.3	217	0	247	258	0.429703	TRUE
F9	ME2.3	F9	ME2.3	247	0	247	247	0.5	TRUE
F9	ME2.3	G3	ME2.3	48	83	247	161	-0.289216	TRUE
F9	ME2.3	H6	ME2.3	123	65	247	246	-0.0141988	TRUE
F9	ME2.3	A7	ME2.4	125	55	247	308	0.027027	FALSE
F9	ME2.3	C10	ME2.4	114	41	247	311	0.0573477	FALSE
F9	ME2.3	D7	ME2.4	124	52	247	295	0.0369004	FALSE
F9	ME2.3	E3	ME2.4	108	37	247	249	0.0685484	FALSE
F9	ME2.3	F7	ME2.4	129	39	247	334	0.0877797	FALSE
F9	ME2.3	A3	ME2.5	111	54	247	276	0.00573614	FALSE
F9	ME2.3	B7	ME2.5	123	57	247	298	0.0165138	FALSE
F9	ME2.3	B8	ME2.5	110	61	247	311	-0.0215054	FALSE
F9	ME2.3	D4	ME2.5	117	62	247	321	-0.0123239	FALSE
F9	ME2.3	H10	ME2.5	113	62	247	360	-0.0181219	FALSE
G3	ME2.3	A12	ME2.1	54	50	161	290	-0.101996	FALSE
G3	ME2.3	A4	ME2.1	44	68	161	260	-0.218527	FALSE
G3	ME2.3	D1	ME2.1	50	68	161	274	-0.197701	FALSE
G3	ME2.3	D5	ME2.1	52	68	161	270	-0.194896	FALSE
G3	ME2.3	H7	ME2.1	52	56	161	316	-0.125786	FALSE
G3	ME2.3	O05	ME2.1	33	62	161	168	-0.276596	FALSE
G3	ME2.3	A1	ME2.2	50	74	161	252	-0.237288	FALSE
G3	ME2.3	A2	ME2.2	51	75	161	281	-0.223982	FALSE
G3	ME2.3	D11	ME2.2	51	76	161	287	-0.225446	FALSE
G3	ME2.3	D2	ME2.2	51	75	161	281	-0.223982	FALSE
G3	ME2.3	H2	ME2.2	52	47	161	281	-0.0950226	FALSE
G3	ME2.3	B12	ME2.3	51	81	161	258	-0.264916	TRUE
G3	ME2.3	B2	ME2.3	46	75	161	238	-0.260652	TRUE
G3	ME2.3	C12	ME2.3	49	81	161	252	-0.273608	TRUE
G3	ME2.3	D9	ME2.3	50	82	161	255	-0.274038	TRUE
G3	ME2.3	E6	ME2.3	48	79	161	258	-0.26253	TRUE
G3	ME2.3	F9	ME2.3	48	83	161	247	-0.289216	TRUE
G3	ME2.3	G3	ME2.3	161	0	161	161	0.5	TRUE
G3	ME2.3	H6	ME2.3	49	70	161	246	-0.223587	TRUE
G3	ME2.3	A7	ME2.4	54	64	161	308	-0.157783	FALSE
G3	ME2.3	C10	ME2.4	53	58	161	311	-0.133475	FALSE
G3	ME2.3	D7	ME2.4	54	64	161	295	-0.162281	FALSE
G3	ME2.3	E3	ME2.4	50	56	161	249	-0.15122	FALSE
G3	ME2.3	F7	ME2.4	55	54	161	334	-0.107071	FALSE
G3	ME2.3	A3	ME2.5	56	55	161	276	-0.12357	FALSE
G3	ME2.3	B7	ME2.5	54	59	161	298	-0.139434	FALSE
G3	ME2.3	B8	ME2.5	50	53	161	311	-0.118644	FALSE
G3	ME2.3	D4	ME2.5	50	52	161	321	-0.112033	FALSE
G3	ME2.3	H10	ME2.5	52	53	161	360	-0.103647	FALSE
H6	ME2.3	A12	ME2.1	121	46	246	290	0.0541045	FALSE
H6	ME2.3	A4	ME2.1	220	0	246	260	0.434783	FALSE
H6	ME2.3	D1	ME2.1	225	0	246	274	0.432692	FALSE
H6	ME2.3	D5	ME2.1	227	0	246	270	0.439922	FALSE
H6	ME2.3	H7	ME2.1	123	47	246	316	0.0516014	FALSE
H6	ME2.3	O05	ME2.1	146	1	246	168	0.347826	FALSE
H6	ME2.3	A1	ME2.2	109	37	246	252	0.0702811	FALSE
H6	ME2.3	A2	ME2.2	123	41	246	281	0.0777989	FALSE
H6	ME2.3	D11	ME2.2	129	41	246	287	0.0881801	FALSE
H6	ME2.3	D2	ME2.2	124	41	246	281	0.0796964	FALSE
H6	ME2.3	H2	ME2.2	111	46	246	281	0.0360531	FALSE
H6	ME2.3	B12	ME2.3	127	63	246	258	0.00198413	TRUE
H6	ME2.3	B2	ME2.3	114	49	246	238	0.0330579	TRUE
H6	ME2.3	C12	ME2.3	127	63	246	252	0.00200803	TRUE
H6	ME2.3	D9	ME2.3	128	64	246	255	0	TRUE
H6	ME2.3	E6	ME2.3	124	63	246	258	-0.00396825	TRUE
H6	ME2.3	F9	ME2.3	123	65	246	247	-0.0141988	TRUE
H6	ME2.3	G3	ME2.3	49	70	246	161	-0.223587	TRUE
H6	ME2.3	H6	ME2.3	246	0	246	246	0.5	TRUE
H6	ME2.3	A7	ME2.4	123	59	246	308	0.00902527	FALSE
H6	ME2.3	C10	ME2.4	138	36	246	311	0.118492	FALSE
H6	ME2.3	D7	ME2.4	122	54	246	295	0.025878	FALSE
H6	ME2.3	E3	ME2.4	104	45	246	249	0.0282828	FALSE
H6	ME2.3	F7	ME2.4	135	42	246	334	0.087931	FALSE
H6	ME2.3	A3	ME2.5	118	35	246	276	0.091954	FALSE
H6	ME2.3	B7	ME2.5	124	41	246	298	0.0772059	FALSE
H6	ME2.3	B8	ME2.5	137	34	246	311	0.123878	FALSE
H6	ME2.3	D4	ME2.5	142	35	246	321	0.126984	FALSE
H6	ME2.3	H10	ME2.5	149	35	246	360	0.130363	FALSE
A7	ME2.4	A12	ME2.1	132	56	308	290	0.0334448	FALSE
A7	ME2.4	A4	ME2.1	126	58	308	260	0.0176056	FALSE
A7	ME2.4	D1	ME2.1	139	58	308	274	0.0395189	FALSE
A7	ME2.4	D5	ME2.1	134	58	308	270	0.0311419	FALSE
A7	ME2.4	H7	ME2.1	154	52	308	316	0.0801282	FALSE
A7	ME2.4	O05	ME2.1	69	51	308	168	-0.0693277	FALSE
A7	ME2.4	A1	ME2.2	112	56	308	252	0	FALSE
A7	ME2.4	A2	ME2.2	127	62	308	281	0.00509338	FALSE
A7	ME2.4	D11	ME2.2	129	60	308	287	0.0151261	FALSE
A7	ME2.4	D2	ME2.2	124	62	308	281	0	FALSE
A7	ME2.4	H2	ME2.2	146	45	308	281	0.0950764	FALSE
A7	ME2.4	B12	ME2.3	135	53	308	258	0.0512367	FALSE
A7	ME2.4	B2	ME2.3	125	40	308	238	0.0824176	FALSE
A7	ME2.4	C12	ME2.3	129	54	308	252	0.0375	FALSE
A7	ME2.4	D9	ME2.3	136	54	308	255	0.0497336	FALSE
A7	ME2.4	E6	ME2.3	135	53	308	258	0.0512367	FALSE
A7	ME2.4	F9	ME2.3	125	55	308	247	0.027027	FALSE
A7	ME2.4	G3	ME2.3	54	64	308	161	-0.157783	FALSE
A7	ME2.4	H6	ME2.3	123	59	308	246	0.00902527	FALSE
A7	ME2.4	A7	ME2.4	308	0	308	308	0.5	TRUE
A7	ME2.4	C10	ME2.4	145	41	308	311	0.101777	TRUE
A7	ME2.4	D7	ME2.4	273	1	308	295	0.44942	TRUE
A7	ME2.4	E3	ME2.4	224	0	308	249	0.402154	TRUE
A7	ME2.4	F7	ME2.4	283	1	308	334	0.437695	TRUE
A7	ME2.4	A3	ME2.5	134	37	308	276	0.10274	FALSE
A7	ME2.4	B7	ME2.5	140	47	308	298	0.0759076	FALSE
A7	ME2.4	B8	ME2.5	142	31	308	311	0.129241	FALSE
A7	ME2.4	D4	ME2.5	153	31	308	321	0.144674	FALSE
A7	ME2.4	H10	ME2.5	166	32	308	360	0.152695	FALSE
C10	ME2.4	A12	ME2.1	145	45	311	290	0.0915141	FALSE
C10	ME2.4	A4	ME2.1	138	33	311	260	0.126095	FALSE
C10	ME2.4	D1	ME2.1	147	33	311	274	0.138462	FALSE
C10	ME2.4	D5	ME2.1	147	33	311	270	0.139415	FALSE
C10	ME2.4	H7	ME2.1	154	53	311	316	0.076555	FALSE
C10	ME2.4	O05	ME2.1	79	31	311	168	0.0354906	FALSE
C10	ME2.4	A1	ME2.2	124	45	311	252	0.0603908	FALSE
C10	ME2.4	A2	ME2.2	144	51	311	281	0.0709459	FALSE
C10	ME2.4	D11	ME2.2	144	50	311	287	0.0735786	FALSE
C10	ME2.4	D2	ME2.2	143	51	311	281	0.0692568	FALSE
C10	ME2.4	H2	ME2.2	116	33	311	281	0.0844595	FALSE
C10	ME2.4	B12	ME2.3	123	39	311	258	0.0790861	FALSE
C10	ME2.4	B2	ME2.3	108	31	311	238	0.0837887	FALSE
C10	ME2.4	C12	ME2.3	122	40	311	252	0.0746004	FALSE
C10	ME2.4	D9	ME2.3	122	40	311	255	0.0742049	FALSE
C10	ME2.4	E6	ME2.3	119	38	311	258	0.0755712	FALSE
C10	ME2.4	F9	ME2.3	114	41	311	247	0.0573477	FALSE
C10	ME2.4	G3	ME2.3	53	58	311	161	-0.133475	FALSE
C10	ME2.4	H6	ME2.3	138	36	311	246	0.118492	FALSE
C10	ME2.4	A7	ME2.4	145	41	311	308	0.101777	TRUE
C10	ME2.4	C10	ME2.4	311	0	311	311	0.5	TRUE
C10	ME2.4	D7	ME2.4	142	39	311	295	0.105611	TRUE
C10	ME2.4	E3	ME2.4	111	24	311	249	0.1125	TRUE
C10	ME2.4	F7	ME2.4	157	27	311	334	0.15969	TRUE
C10	ME2.4	A3	ME2.5	119	30	311	276	0.100511	FALSE
C10	ME2.4	B7	ME2.5	131	34	311	298	0.103448	FALSE
C10	ME2.4	B8	ME2.5	135	29	311	311	0.123794	FALSE
C10	ME2.4	D4	ME2.5	141	30	311	321	0.128165	FALSE
C10	ME2.4	H10	ME2.5	148	31	311	360	0.128167	FALSE
D7	ME2.4	A12	ME2.1	134	58	295	290	0.0307692	FALSE
D7	ME2.4	A4	ME2.1	125	55	295	260	0.027027	FALSE
D7	ME2.4	D1	ME2.1	132	55	295	274	0.0386643	FALSE
D7	ME2.4	D5	ME2.1	132	54	295	270	0.0424779	FALSE
D7	ME2.4	H7	ME2.1	146	49	295	316	0.0785597	FALSE
D7	ME2.4	O05	ME2.1	70	48	295	168	-0.0561555	FALSE
D7	ME2.4	A1	ME2.2	113	56	295	252	0.00182815	FALSE
D7	ME2.4	A2	ME2.2	129	62	295	281	0.00868056	FALSE
D7	ME2.4	D11	ME2.2	129	58	295	287	0.0223368	FALSE
D7	ME2.4	D2	ME2.2	126	61	295	281	0.00694444	FALSE
D7	ME2.4	H2	ME2.2	138	45	295	281	0.0833333	FALSE
D7	ME2.4	B12	ME2.3	130	50	295	258	0.0542495	FALSE
D7	ME2.4	B2	ME2.3	118	38	295	238	0.0787992	FALSE
D7	ME2.4	C12	ME2.3	127	51	295	252	0.0457038	FALSE
D7	ME2.4	D9	ME2.3	128	51	295	255	0.0472727	FALSE
D7	ME2.4	E6	ME2.3	123	50	295	258	0.0415913	FALSE
D7	ME2.4	F9	ME2.3	124	52	295	247	0.0369004	FALSE
D7	ME2.4	G3	ME2.3	54	64	295	161	-0.162281	FALSE
D7	ME2.4	H6	ME2.3	122	54	295	246	0.025878	FALSE
D7	ME2.4	A7	ME2.4	273	1	295	308	0.44942	TRUE
D7	ME2.4	C10	ME2.4	142	39	295	311	0.105611	TRUE
D7	ME2.4	D7	ME2.4	295	0	295	295	0.5	TRUE
D7	ME2.4	E3	ME2.4	218	1	295	249	0.397059	TRUE
D7	ME2.4	F7	ME2.4	277	0	295	334	0.440382	TRUE
D7	ME2.4	A3	ME2.5	129	37	295	276	0.0963222	FALSE
D7	ME2.4	B7	ME2.5	143	47	295	298	0.0826307	FALSE
D7	ME2.4	B8	ME2.5	147	30	295	311	0.143564	FALSE
D7	ME2.4	D4	ME2.5	155	30	295	321	0.154221	FALSE
D7	ME2.4	H10	ME2.5	157	30	295	360	0.148092	FALSE
E3	ME2.4	A12	ME2.1	107	39	249	290	0.0538033	FALSE
E3	ME2.4	A4	ME2.1	103	45	249	260	0.0255403	FALSE
E3	ME2.4	D1	ME2.1	109	45	249	274	0.0363289	FALSE
E3	ME2.4	D5	ME2.1	108	45	249	270	0.0346821	FALSE
E3	ME2.4	H7	ME2.1	124	36	249	316	0.0920354	FALSE
E3	ME2.4	O05	ME2.1	60	41	249	168	-0.0527578	FALSE
E3	ME2.4	A1	ME2.2	103	48	249	252	0.0139721	FALSE
E3	ME2.4	A2	ME2.2	100	48	249	281	0.00754717	FALSE
E3	ME2.4	D11	ME2.2	106	48	249	287	0.0186567	FALSE
E3	ME2.4	D2	ME2.2	100	47	249	281	0.0113208	FALSE
E3	ME2.4	H2	ME2.2	127	32	249	281	0.118868	FALSE
E3	ME2.4	B12	ME2.3	114	35	249	258	0.086785	FALSE
E3	ME2.4	B2	ME2.3	113	27	249	238	0.12115	FALSE
E3	ME2.4	C12	ME2.3	113	36	249	252	0.0818363	FALSE
E3	ME2.4	D9	ME2.3	114	36	249	255	0.0833333	FALSE
E3	ME2.4	E6	ME2.3	116	36	249	258	0.086785	FALSE
E3	ME2.4	F9	ME2.3	108	37	249	247	0.0685484	FALSE
E3	ME2.4	G3	ME2.3	50	56	249	161	-0.15122	FALSE
E3	ME2.4	H6	ME2.3	104	45	249	246	0.0282828	FALSE
E3	ME2.4	A7	ME2.4	224	0	249	308	0.402154	TRUE
E3	ME2.4	C10	ME2.4	111	24	249	311	0.1125	TRUE
E3	ME2.4	D7	ME2.4	218	1	249	295	0.397059	TRUE
E3	ME2.4	E3	ME2.4	249	0	249	249	0.5	TRUE
E3	ME2.4	F7	ME2.4	224	0	249	334	0.38422	TRUE
E3	ME2.4	A3	ME2.5	119	30	249	276	0.112381	FALSE
E3	ME2.4	B7	ME2.5	115	32	249	298	0.0932358	FALSE
E3	ME2.4	B8	ME2.5	123	19	249	311	0.151786	FALSE
E3	ME2.4	D4	ME2.5	127	20	249	321	0.152632	FALSE
E3	ME2.4	H10	ME2.5	133	20	249	360	0.152709	FALSE
F7	ME2.4	A12	ME2.1	153	43	334	290	0.107372	FALSE
F7	ME2.4	A4	ME2.1	139	42	334	260	0.0925926	FALSE
F7	ME2.4	D1	ME2.1	149	42	334	274	0.106908	FALSE
F7	ME2.4	D5	ME2.1	146	42	334	270	0.102649	FALSE
F7	ME2.4	H7	ME2.1	164	39	334	316	0.132308	FALSE
F7	ME2.4	O05	ME2.1	81	39	334	168	0.0059761	FALSE
F7	ME2.4	A1	ME2.2	125	46	334	252	0.056314	FALSE
F7	ME2.4	A2	ME2.2	141	50	334	281	0.0666667	FALSE
F7	ME2.4	D11	ME2.2	144	49	334	287	0.0740741	FALSE
F7	ME2.4	D2	ME2.2	138	49	334	281	0.0650407	FALSE
F7	ME2.4	H2	ME2.2	152	31	334	281	0.146341	FALSE
F7	ME2.4	B12	ME2.3	141	37	334	258	0.113176	FALSE
F7	ME2.4	B2	ME2.3	126	26	334	238	0.129371	FALSE
F7	ME2.4	C12	ME2.3	132	38	334	252	0.0955631	FALSE
F7	ME2.4	D9	ME2.3	140	38	334	255	0.108659	FALSE
F7	ME2.4	E6	ME2.3	133	37	334	258	0.0996622	FALSE
F7	ME2.4	F9	ME2.3	129	39	334	247	0.0877797	FALSE
F7	ME2.4	G3	ME2.3	55	54	334	161	-0.107071	FALSE
F7	ME2.4	H6	ME2.3	135	42	334	246	0.087931	FALSE
F7	ME2.4	A7	ME2.4	283	1	334	308	0.437695	TRUE
F7	ME2.4	C10	ME2.4	157	27	334	311	0.15969	TRUE
F7	ME2.4	D7	ME2.4	277	0	334	295	0.440382	TRUE
F7	ME2.4	E3	ME2.4	224	0	334	249	0.38422	TRUE
F7	ME2.4	F7	ME2.4	334	0	334	334	0.5	TRUE
F7	ME2.4	A3	ME2.5	134	23	334	276	0.144262	FALSE
F7	ME2.4	B7	ME2.5	147	29	334	298	0.140823	FALSE
F7	ME2.4	B8	ME2.5	160	24	334	311	0.173643	FALSE
F7	ME2.4	D4	ME2.5	170	24	334	321	0.18626	FALSE
F7	ME2.4	H10	ME2.5	175	24	334	360	0.182997	FALSE
A3	ME2.5	A12	ME2.1	126	44	276	290	0.0671378	FALSE
A3	ME2.5	A4	ME2.1	118	35	276	260	0.0895522	FALSE
A3	ME2.5	D1	ME2.1	127	35	276	274	0.103636	FALSE
A3	ME2.5	D5	ME2.1	124	35	276	270	0.0989011	FALSE
A3	ME2.5	H7	ME2.1	127	39	276	316	0.0827703	FALSE
A3	ME2.5	O05	ME2.1	79	33	276	168	0.0292793	FALSE
A3	ME2.5	A1	ME2.2	114	48	276	252	0.0340909	FALSE
A3	ME2.5	A2	ME2.2	123	52	276	281	0.0341113	FALSE
A3	ME2.5	D11	ME2.2	128	52	276	287	0.0426288	FALSE
A3	ME2.5	D2	ME2.2	126	52	276	281	0.0394973	FALSE
A3	ME2.5	H2	ME2.2	127	44	276	281	0.070018	FALSE
A3	ME2.5	B12	ME2.3	116	52	276	258	0.0224719	FALSE
A3	ME2.5	B2	ME2.3	113	45	276	238	0.0447471	FALSE
A3	ME2.5	C12	ME2.3	115	52	276	252	0.0208333	FALSE
A3	ME2.5	D9	ME2.3	117	53	276	255	0.0207156	FALSE
A3	ME2.5	E6	ME2.3	119	52	276	258	0.0280899	FALSE
A3	ME2.5	F9	ME2.3	111	54	276	247	0.00573614	FALSE
A3	ME2.5	G3	ME2.3	56	55	276	161	-0.12357	FALSE
A3	ME2.5	H6	ME2.3	118	35	276	246	0.091954	FALSE
A3	ME2.5	A7	ME2.4	134	37	276	308	0.10274	FALSE
A3	ME2.5	C10	ME2.4	119	30	276	311	0.100511	FALSE
A3	ME2.5	D7	ME2.4	129	37	276	295	0.0963222	FALSE
A3	ME2.5	E3	ME2.4	119	30	276	249	0.112381	FALSE
A3	ME2.5	F7	ME2.4	134	23	276	334	0.144262	FALSE
A3	ME2.5	A3	ME2.5	276	0	276	276	0.5	TRUE
A3	ME2.5	B7	ME2.5	238	0	276	298	0.414634	TRUE
A3	ME2.5	B8	ME2.5	140	34	276	311	0.122658	TRUE
A3	ME2.5	D4	ME2.5	147	36	276	321	0.125628	TRUE
A3	ME2.5	H10	ME2.5	151	36	276	360	0.124214	TRUE
B7	ME2.5	A12	ME2.1	151	51	298	290	0.0833333	FALSE
B7	ME2.5	A4	ME2.1	133	41	298	260	0.0913978	FALSE
B7	ME2.5	D1	ME2.1	143	41	298	274	0.106643	FALSE
B7	ME2.5	D5	ME2.1	140	41	298	270	0.102113	FALSE
B7	ME2.5	H7	ME2.1	143	40	298	316	0.102606	FALSE
B7	ME2.5	O05	ME2.1	87	38	298	168	0.0236052	FALSE
B7	ME2.5	A1	ME2.2	115	52	298	252	0.02	FALSE
B7	ME2.5	A2	ME2.2	137	59	298	281	0.0328152	FALSE
B7	ME2.5	D11	ME2.2	137	58	298	287	0.0358974	FALSE
B7	ME2.5	D2	ME2.2	136	59	298	281	0.0310881	FALSE
B7	ME2.5	H2	ME2.2	136	50	298	281	0.0621762	FALSE
B7	ME2.5	B12	ME2.3	124	55	298	258	0.0251799	FALSE
B7	ME2.5	B2	ME2.3	115	48	298	238	0.0354478	FALSE
B7	ME2.5	C12	ME2.3	124	55	298	252	0.0254545	FALSE
B7	ME2.5	D9	ME2.3	125	56	298	255	0.0235081	FALSE
B7	ME2.5	E6	ME2.3	118	55	298	258	0.0143885	FALSE
B7	ME2.5	F9	ME2.3	123	57	298	247	0.0165138	FALSE
B7	ME2.5	G3	ME2.3	54	59	298	161	-0.139434	FALSE
B7	ME2.5	H6	ME2.3	124	41	298	246	0.0772059	FALSE
B7	ME2.5	A7	ME2.4	140	47	298	308	0.0759076	FALSE
B7	ME2.5	C10	ME2.4	131	34	298	311	0.103448	FALSE
B7	ME2.5	D7	ME2.4	143	47	298	295	0.0826307	FALSE
B7	ME2.5	E3	ME2.4	115	32	298	249	0.0932358	FALSE
B7	ME2.5	F7	ME2.4	147	29	298	334	0.140823	FALSE
B7	ME2.5	A3	ME2.5	238	0	298	276	0.414634	TRUE
B7	ME2.5	B7	ME2.5	298	0	298	298	0.5	TRUE
B7	ME2.5	B8	ME2.5	162	42	298	311	0.128079	TRUE
B7	ME2.5	D4	ME2.5	170	44	298	321	0.132472	TRUE
B7	ME2.5	H10	ME2.5	167	44	298	360	0.120061	TRUE
B8	ME2.5	A12	ME2.1	128	40	311	290	0.0798669	FALSE
B8	ME2.5	A4	ME2.1	145	34	311	260	0.134851	FALSE
B8	ME2.5	D1	ME2.1	150	34	311	274	0.140171	FALSE
B8	ME2.5	D5	ME2.1	151	34	311	270	0.142857	FALSE
B8	ME2.5	H7	ME2.1	149	35	311	316	0.125997	FALSE
B8	ME2.5	O05	ME2.1	85	33	311	168	0.039666	FALSE
B8	ME2.5	A1	ME2.2	114	56	311	252	0.0035524	FALSE
B8	ME2.5	A2	ME2.2	131	58	311	281	0.0253378	FALSE
B8	ME2.5	D11	ME2.2	133	58	311	287	0.0284281	FALSE
B8	ME2.5	D2	ME2.2	128	57	311	281	0.0236486	FALSE
B8	ME2.5	H2	ME2.2	124	56	311	281	0.0202703	FALSE
B8	ME2.5	B12	ME2.3	115	58	311	258	-0.00175747	FALSE
B8	ME2.5	B2	ME2.3	103	47	311	238	0.0163934	FALSE
B8	ME2.5	C12	ME2.3	112	59	311	252	-0.0106572	FALSE
B8	ME2.5	D9	ME2.3	115	60	311	255	-0.00883392	FALSE
B8	ME2.5	E6	ME2.3	111	59	311	258	-0.0123023	FALSE
B8	ME2.5	F9	ME2.3	110	61	311	247	-0.0215054	FALSE
B8	ME2.5	G3	ME2.3	50	53	311	161	-0.118644	FALSE
B8	ME2.5	H6	ME2.3	137	34	311	246	0.123878	FALSE
B8	ME2.5	A7	ME2.4	142	31	311	308	0.129241	FALSE
B8	ME2.5	C10	ME2.4	135	29	311	311	0.123794	FALSE
B8	ME2.5	D7	ME2.4	147	30	311	295	0.143564	FALSE
B8	ME2.5	E3	ME2.4	123	19	311	249	0.151786	FALSE
B8	ME2.5	F7	ME2.4	160	24	311	334	0.173643	FALSE
B8	ME2.5	A3	ME2.5	140	34	311	276	0.122658	TRUE
B8	ME2.5	B7	ME2.5	162	42	311	298	0.128079	TRUE
B8	ME2.5	B8	ME2.5	311	0	311	311	0.5	TRUE
B8	ME2.5	D4	ME2.5	297	0	311	321	0.469937	TRUE
B8	ME2.5	H10	ME2.5	293	0	311	360	0.436662	TRUE
D4	ME2.5	A12	ME2.1	134	39	321	290	0.091653	FALSE
D4	ME2.5	A4	ME2.1	153	34	321	260	0.146299	FALSE
D4	ME2.5	D1	ME2.1	162	35	321	274	0.154622	FALSE
D4	ME2.5	D5	ME2.1	160	35	321	270	0.152284	FALSE
D4	ME2.5	H7	ME2.1	160	35	321	316	0.141287	FALSE
D4	ME2.5	O05	ME2.1	86	34	321	168	0.0368098	FALSE
D4	ME2.5	A1	ME2.2	117	56	321	252	0.008726	FALSE
D4	ME2.5	A2	ME2.2	138	57	321	281	0.0398671	FALSE
D4	ME2.5	D11	ME2.2	138	58	321	287	0.0361842	FALSE
D4	ME2.5	D2	ME2.2	133	56	321	281	0.0348837	FALSE
D4	ME2.5	H2	ME2.2	130	58	321	281	0.0232558	FALSE
D4	ME2.5	B12	ME2.3	124	58	321	258	0.0138169	FALSE
D4	ME2.5	B2	ME2.3	111	47	321	238	0.0304114	FALSE
D4	ME2.5	C12	ME2.3	118	59	321	252	0	FALSE
D4	ME2.5	D9	ME2.3	123	60	321	255	0.00520833	FALSE
D4	ME2.5	E6	ME2.3	117	60	321	258	-0.00518135	FALSE
D4	ME2.5	F9	ME2.3	117	62	321	247	-0.0123239	FALSE
D4	ME2.5	G3	ME2.3	50	52	321	161	-0.112033	FALSE
D4	ME2.5	H6	ME2.3	142	35	321	246	0.126984	FALSE
D4	ME2.5	A7	ME2.4	153	31	321	308	0.144674	FALSE
D4	ME2.5	C10	ME2.4	141	30	321	311	0.128165	FALSE
D4	ME2.5	D7	ME2.4	155	30	321	295	0.154221	FALSE
D4	ME2.5	E3	ME2.4	127	20	321	249	0.152632	FALSE
D4	ME2.5	F7	ME2.4	170	24	321	334	0.18626	FALSE
D4	ME2.5	A3	ME2.5	147	36	321	276	0.125628	TRUE
D4	ME2.5	B7	ME2.5	170	44	321	298	0.132472	TRUE
D4	ME2.5	B8	ME2.5	297	0	321	311	0.469937	TRUE
D4	ME2.5	D4	ME2.5	321	0	321	321	0.5	TRUE
D4	ME2.5	H10	ME2.5	303	0	321	360	0.444934	TRUE
H10	ME2.5	A12	ME2.1	132	39	360	290	0.0830769	FALSE
H10	ME2.5	A4	ME2.1	154	35	360	260	0.135484	FALSE
H10	ME2.5	D1	ME2.1	164	36	360	274	0.14511	FALSE
H10	ME2.5	D5	ME2.1	163	36	360	270	0.144444	FALSE
H10	ME2.5	H7	ME2.1	165	35	360	316	0.140533	FALSE
H10	ME2.5	O05	ME2.1	85	34	360	168	0.032197	FALSE
H10	ME2.5	A1	ME2.2	117	56	360	252	0.00816993	FALSE
H10	ME2.5	A2	ME2.2	134	57	360	281	0.0312012	FALSE
H10	ME2.5	D11	ME2.2	142	58	360	287	0.0401855	FALSE
H10	ME2.5	D2	ME2.2	134	56	360	281	0.0343214	FALSE
H10	ME2.5	H2	ME2.2	138	58	360	281	0.0343214	FALSE
H10	ME2.5	B12	ME2.3	124	58	360	258	0.012945	FALSE
H10	ME2.5	B2	ME2.3	115	47	360	238	0.0351171	FALSE
H10	ME2.5	C12	ME2.3	122	59	360	252	0.00653595	FALSE
H10	ME2.5	D9	ME2.3	126	60	360	255	0.0097561	FALSE
H10	ME2.5	E6	ME2.3	135	60	360	258	0.0242718	FALSE
H10	ME2.5	F9	ME2.3	113	62	360	247	-0.0181219	FALSE
H10	ME2.5	G3	ME2.3	52	53	360	161	-0.103647	FALSE
H10	ME2.5	H6	ME2.3	149	35	360	246	0.130363	FALSE
H10	ME2.5	A7	ME2.4	166	32	360	308	0.152695	FALSE
H10	ME2.5	C10	ME2.4	148	31	360	311	0.128167	FALSE
H10	ME2.5	D7	ME2.4	157	30	360	295	0.148092	FALSE
H10	ME2.5	E3	ME2.4	133	20	360	249	0.152709	FALSE
H10	ME2.5	F7	ME2.4	175	24	360	334	0.182997	FALSE
H10	ME2.5	A3	ME2.5	151	36	360	276	0.124214	TRUE
H10	ME2.5	B7	ME2.5	167	44	360	298	0.120061	TRUE
H10	ME2.5	B8	ME2.5	293	0	360	311	0.436662	TRUE
H10	ME2.5	D4	ME2.5	303	0	360	321	0.444934	TRUE
H10	ME2.5	H10	ME2.5	360	0	360	360	0.5	TRUE
L06	ME1.11	L06	ME1.11	124	0	124	124	0.5	TRUE
L06	ME1.11	N05	ME1.11	121	0	124	126	0.484	TRUE
L06	ME1.11	N12	ME1.11	105	1	124	107	0.445887	TRUE
L06	ME1.11	I07	ME1.9	23	13	124	67	-0.0157068	FALSE
L06	ME1.11	K04	ME1.9	38	11	124	114	0.0672269	FALSE
L06	ME1.11	K10	ME1.9	30	6	124	96	0.0818182	FALSE
L06	ME1.11	L01	ME1.9	24	11	124	79	0.00985222	FALSE
L06	ME1.11	O01	ME1.9	11	11	124	40	-0.0670732	FALSE
L06	ME1.11	I11	ME1.10	35	41	124	110	-0.200855	FALSE
L06	ME1.11	K11	ME1.10	36	40	124	124	-0.177419	FALSE
L06	ME1.11	M08	ME1.10	34	46	124	130	-0.228346	FALSE
L06	ME1.11	N01	ME1.10	27	41	124	87	-0.260664	FALSE
L06	ME1.11	N09	ME1.10	31	45	124	97	-0.266968	FALSE
L06	ME1.11	C3	ME1.1	45	45	124	188	-0.144231	FALSE
L06	ME1.11	F2	ME1.1	44	45	124	190	-0.146497	FALSE
L06	ME1.11	F4	ME1.1	45	45	124	192	-0.142405	FALSE
L06	ME1.11	G8	ME1.1	40	42	124	198	-0.136646	FALSE
L06	ME1.11	H11	ME1.1	43	46	124	179	-0.161716	FALSE
L06	ME1.11	B1	ME1.2	36	40	124	160	-0.15493	FALSE
L06	ME1.11	B4	ME1.2	35	40	124	157	-0.160142	FALSE
L06	ME1.11	C5	ME1.2	36	39	124	167	-0.14433	FALSE
L06	ME1.11	C6	ME1.2	36	39	124	160	-0.147887	FALSE
L06	ME1.11	E12	ME1.2	34	39	124	183	-0.143322	FALSE
L06	ME1.11	D6	ME1.3	42	44	124	201	-0.141538	FALSE
L06	ME1.11	E1	ME1.3	43	44	124	189	-0.14377	FALSE
L06	ME1.11	F1	ME1.3	42	44	124	188	-0.147436	FALSE
L06	ME1.11	F3	ME1.3	43	44	124	190	-0.143312	FALSE
L06	ME1.11	H3	ME1.3	41	39	124	168	-0.126712	FALSE
L06	ME1.11	C1	ME1.4	36	31	124	151	-0.0945455	FALSE
L06	ME1.11	C2	ME1.4	36	31	124	152	-0.0942029	FALSE
L06	ME1.11	C4	ME1.4	34	32	124	151	-0.109091	FALSE
L06	ME1.11	E2	ME1.4	12	13	124	64	-0.0744681	FALSE
L06	ME1.11	H12	ME1.4	34	33	124	161	-0.112281	FALSE
L06	ME1.11	H8	ME1.4	34	31	124	155	-0.100358	FALSE
L06	ME1.11	A6	ME1.5	37	16	124	159	0.0176678	FALSE
L06	ME1.11	A8	ME1.5	33	15	124	154	0.0107914	FALSE
L06	ME1.11	B3	ME1.5	47	24	124	172	-0.00337838	FALSE
L06	ME1.11	D3	ME1.5	14	8	124	41	-0.0121212	FALSE
L06	ME1.11	G4	ME1.5	28	44	124	161	-0.210526	FALSE
L06	ME1.11	G6	ME1.5	34	36	124	169	-0.129693	FALSE
L06	ME1.11	H5	ME1.5	24	58	124	148	-0.338235	FALSE
L06	ME1.11	B5	ME1.6	46	25	124	219	-0.0116618	FALSE
L06	ME1.11	C7	ME1.6	42	41	124	200	-0.123457	FALSE
L06	ME1.11	C8	ME1.6	41	41	124	209	-0.123123	FALSE
L06	ME1.11	F5	ME1.6	41	25	124	215	-0.0265487	FALSE
L06	ME1.11	F8	ME1.6	42	41	124	205	-0.121581	FALSE
L06	ME1.11	G7	ME1.6	46	45	124	186	-0.141935	FALSE
L06	ME1.11	A9	ME1.7	42	43	124	193	-0.138801	FALSE
L06	ME1.11	B10	ME1.7	43	45	124	196	-0.146875	FALSE
L06	ME1.11	B9	ME1.7	43	45	124	194	-0.147799	FALSE
L06	ME1.11	C9	ME1.7	42	45	124	188	-0.153846	FALSE
L06	ME1.11	E8	ME1.7	42	45	124	199	-0.148607	FALSE
L06	ME1.11	F11	ME1.7	43	45	124	207	-0.141994	FALSE
L06	ME1.11	J12	ME1.7	32	44	124	126	-0.224	FALSE
L06	ME1.11	I04	ME1.8	37	30	124	155	-0.0824373	FALSE
L06	ME1.11	K03	ME1.8	8	24	124	42	-0.240964	FALSE
L06	ME1.11	L03	ME1.8	37	33	124	145	-0.107807	FALSE
L06	ME1.11	L05	ME1.8	37	30	124	156	-0.0821429	FALSE
L06	ME1.11	N08	ME1.8	35	32	124	142	-0.109023	FALSE
L06	ME1.11	O04	ME1.8	40	26	124	159	-0.0424028	FALSE
N05	ME1.11	L06	ME1.11	121	0	126	124	0.484	TRUE
N05	ME1.11	N05	ME1.11	126	0	126	126	0.5	TRUE
N05	ME1.11	N12	ME1.11	105	2	126	107	0.433476	TRUE
N05	ME1.11	I07	ME1.9	24	13	126	67	-0.0103627	FALSE
N05	ME1.11	K04	ME1.9	36	11	126	114	0.0583333	FALSE
N05	ME1.11	K10	ME1.9	29	6	126	96	0.0765766	FALSE
N05	ME1.11	L01	ME1.9	24	11	126	79	0.0097561	FALSE
N05	ME1.11	O01	ME1.9	11	11	126	40	-0.0662651	FALSE
N05	ME1.11	I11	ME1.10	36	41	126	110	-0.194915	FALSE
N05	ME1.11	K11	ME1.10	36	40	126	124	-0.176	FALSE
N05	ME1.11	M08	ME1.10	35	46	126	130	-0.222656	FALSE
N05	ME1.11	N01	ME1.10	28	42	126	87	-0.262911	FALSE
N05	ME1.11	N09	ME1.10	32	45	126	97	-0.26009	FALSE
N05	ME1.11	C3	ME1.1	47	45	126	188	-0.136943	FALSE
N05	ME1.11	F2	ME1.1	46	45	126	190	-0.139241	FALSE
N05	ME1.11	F4	ME1.1	47	45	126	192	-0.13522	FALSE
N05	ME1.11	G8	ME1.1	41	42	126	198	-0.132716	FALSE
N05	ME1.11	H11	ME1.1	45	46	126	179	-0.154098	FALSE
N05	ME1.11	B1	ME1.2	37	42	126	160	-0.164336	FALSE
N05	ME1.11	B4	ME1.2	36	42	126	157	-0.169611	FALSE
N05	ME1.11	C5	ME1.2	37	41	126	167	-0.153584	FALSE
N05	ME1.11	C6	ME1.2	37	41	126	160	-0.157343	FALSE
N05	ME1.11	E12	ME1.2	35	41	126	183	-0.152104	FALSE
N05	ME1.11	D6	ME1.3	43	45	126	201	-0.143731	FALSE
N05	ME1.11	E1	ME1.3	44	45	126	189	-0.146032	FALSE
N05	ME1.11	F1	ME1.3	43	45	126	188	-0.149682	FALSE
N05	ME1.11	F3	ME1.3	44	45	126	190	-0.14557	FALSE
N05	ME1.11	H3	ME1.3	42	40	126	168	-0.129252	FALSE
N05	ME1.11	C1	ME1.4	38	32	126	151	-0.0938628	FALSE
N05	ME1.11	C2	ME1.4	39	32	126	152	-0.0899281	FALSE
N05	ME1.11	C4	ME1.4	36	33	126	151	-0.108303	FALSE
N05	ME1.11	E2	ME1.4	15	13	126	64	-0.0578947	FALSE
N05	ME1.11	H12	ME1.4	37	34	126	161	-0.108014	FALSE
N05	ME1.11	H8	ME1.4	37	32	126	155	-0.0960854	FALSE
N05	ME1.11	A6	ME1.5	36	16	126	159	0.0140351	FALSE
N05	ME1.11	A8	ME1.5	32	15	126	154	0.00714286	FALSE
N05	ME1.11	B3	ME1.5	47	25	126	172	-0.0100671	FALSE
N05	ME1.11	D3	ME1.5	13	8	126	41	-0.0179641	FALSE
N05	ME1.11	G4	ME1.5	28	43	126	161	-0.202091	FALSE
N05	ME1.11	G6	ME1.5	34	36	126	169	-0.128814	FALSE
N05	ME1.11	H5	ME1.5	23	58	126	148	-0.339416	FALSE
N05	ME1.11	B5	ME1.6	47	25	126	219	-0.00869565	FALSE
N05	ME1.11	C7	ME1.6	43	41	126	200	-0.119632	FALSE
N05	ME1.11	C8	ME1.6	42	41	126	209	-0.119403	FALSE
N05	ME1.11	F5	ME1.6	42	25	126	215	-0.0234604	FALSE
N05	ME1.11	F8	ME1.6	43	41	126	205	-0.117825	FALSE
N05	ME1.11	G7	ME1.6	48	45	126	186	-0.134615	FALSE
N05	ME1.11	A9	ME1.7	43	44	126	193	-0.141066	FALSE
N05	ME1.11	B10	ME1.7	44	46	126	196	-0.149068	FALSE
N05	ME1.11	B9	ME1.7	44	46	126	194	-0.15	FALSE
N05	ME1.11	C9	ME1.7	43	46	126	188	-0.156051	FALSE
N05	ME1.11	E8	ME1.7	43	46	126	199	-0.150769	FALSE
N05	ME1.11	F11	ME1.7	45	46	126	207	-0.141141	FALSE
N05	ME1.11	J12	ME1.7	35	46	126	126	-0.22619	FALSE
N05	ME1.11	I04	ME1.8	38	31	126	155	-0.0854093	FALSE
N05	ME1.11	K03	ME1.8	9	25	126	42	-0.244048	FALSE
N05	ME1.11	L03	ME1.8	38	34	126	145	-0.110701	FALSE
N05	ME1.11	L05	ME1.8	38	31	126	156	-0.0851064	FALSE
N05	ME1.11	N08	ME1.8	36	33	126	142	-0.11194	FALSE
N05	ME1.11	O04	ME1.8	40	26	126	159	-0.0421053	FALSE
N12	ME1.11	L06	ME1.11	105	1	107	124	0.445887	TRUE
N12	ME1.11	N05	ME1.11	105	2	107	126	0.433476	TRUE
N12	ME1.11	N12	ME1.11	107	0	107	107	0.5	TRUE
N12	ME1.11	I07	ME1.9	23	16	107	67	-0.0517241	FALSE
N12	ME1.11	K04	ME1.9	35	11	107	114	0.0588235	FALSE
N12	ME1.11	K10	ME1.9	28	9	107	96	0.0492611	FALSE
N12	ME1.11	L01	ME1.9	23	13	107	79	-0.016129	FALSE
N12	ME1.11	O01	ME1.9	10	12	107	40	-0.0952381	FALSE
N12	ME1.11	I11	ME1.10	34	46	107	110	-0.267281	FALSE
N12	ME1.11	K11	ME1.10	33	45	107	124	-0.246753	FALSE
N12	ME1.11	M08	ME1.10	33	52	107	130	-0.299578	FALSE
N12	ME1.11	N01	ME1.10	28	46	107	87	-0.329897	FALSE
N12	ME1.11	N09	ME1.10	31	51	107	97	-0.348039	FALSE
N12	ME1.11	C3	ME1.1	39	53	107	188	-0.227119	FALSE
N12	ME1.11	F2	ME1.1	38	53	107	190	-0.228956	FALSE
N12	ME1.11	F4	ME1.1	39	53	107	192	-0.22408	FALSE
N12	ME1.11	G8	ME1.1	33	51	107	198	-0.22623	FALSE
N12	ME1.11	H11	ME1.1	37	54	107	179	-0.248252	FALSE
N12	ME1.11	B1	ME1.2	31	46	107	160	-0.228464	FALSE
N12	ME1.11	B4	ME1.2	30	46	107	157	-0.234848	FALSE
N12	ME1.11	C5	ME1.2	31	45	107	167	-0.215328	FALSE
N12	ME1.11	C6	ME1.2	31	45	107	160	-0.220974	FALSE
N12	ME1.11	E12	ME1.2	30	45	107	183	-0.206897	FALSE
N12	ME1.11	D6	ME1.3	35	50	107	201	-0.211039	FALSE
N12	ME1.11	E1	ME1.3	36	50	107	189	-0.216216	FALSE
N12	ME1.11	F1	ME1.3	36	50	107	188	-0.216949	FALSE
N12	ME1.11	F3	ME1.3	36	50	107	190	-0.215488	FALSE
N12	ME1.11	H3	ME1.3	34	45	107	168	-0.203636	FALSE
N12	ME1.11	C1	ME1.4	31	38	107	151	-0.174419	FALSE
N12	ME1.11	C2	ME1.4	32	38	107	152	-0.169884	FALSE
N12	ME1.11	C4	ME1.4	30	39	107	151	-0.186047	FALSE
N12	ME1.11	E2	ME1.4	11	15	107	64	-0.111111	FALSE
N12	ME1.11	H12	ME1.4	30	40	107	161	-0.186567	FALSE
N12	ME1.11	H8	ME1.4	30	38	107	155	-0.175573	FALSE
N12	ME1.11	A6	ME1.5	32	23	107	159	-0.0526316	FALSE
N12	ME1.11	A8	ME1.5	28	22	107	154	-0.0613027	FALSE
N12	ME1.11	B3	ME1.5	38	28	107	172	-0.0645161	FALSE
N12	ME1.11	D3	ME1.5	14	10	107	41	-0.0405405	FALSE
N12	ME1.11	G4	ME1.5	24	51	107	161	-0.291045	FALSE
N12	ME1.11	G6	ME1.5	27	45	107	169	-0.228261	FALSE
N12	ME1.11	H5	ME1.5	21	67	107	148	-0.443137	FALSE
N12	ME1.11	B5	ME1.6	39	34	107	219	-0.0889571	FALSE
N12	ME1.11	C7	ME1.6	35	50	107	200	-0.211726	FALSE
N12	ME1.11	C8	ME1.6	34	50	107	209	-0.208861	FALSE
N12	ME1.11	F5	ME1.6	36	33	107	215	-0.0931677	FALSE
N12	ME1.11	F8	ME1.6	35	50	107	205	-0.208333	FALSE
N12	ME1.11	G7	ME1.6	40	53	107	186	-0.225256	FALSE
N12	ME1.11	A9	ME1.7	37	49	107	193	-0.203333	FALSE
N12	ME1.11	B10	ME1.7	38	51	107	196	-0.211221	FALSE
N12	ME1.11	B9	ME1.7	38	52	107	194	-0.219269	FALSE
N12	ME1.11	C9	ME1.7	37	52	107	188	-0.227119	FALSE
N12	ME1.11	E8	ME1.7	37	52	107	199	-0.218954	FALSE
N12	ME1.11	F11	ME1.7	38	52	107	207	-0.210191	FALSE
N12	ME1.11	J12	ME1.7	29	49	107	126	-0.296137	FALSE
N12	ME1.11	I04	ME1.8	35	38	107	155	-0.156489	FALSE
N12	ME1.11	K03	ME1.8	9	26	107	42	-0.288591	FALSE
N12	ME1.11	L03	ME1.8	35	41	107	145	-0.186508	FALSE
N12	ME1.11	L05	ME1.8	35	38	107	156	-0.155894	FALSE
N12	ME1.11	N08	ME1.8	33	40	107	142	-0.188755	FALSE
N12	ME1.11	O04	ME1.8	37	34	107	159	-0.116541	FALSE
I07	ME1.9	L06	ME1.11	23	13	67	124	-0.0157068	FALSE
I07	ME1.9	N05	ME1.11	24	13	67	126	-0.0103627	FALSE
I07	ME1.9	N12	ME1.11	23	16	67	107	-0.0517241	FALSE
I07	ME1.9	I07	ME1.9	67	0	67	67	0.5	TRUE
I07	ME1.9	K04	ME1.9	30	22	67	114	-0.0773481	TRUE
I07	ME1.9	K10	ME1.9	62	0	67	96	0.380368	TRUE
I07	ME1.9	L01	ME1.9	55	3	67	79	0.335616	TRUE
I07	ME1.9	O01	ME1.9	10	8	67	40	-0.0560748	TRUE
I07	ME1.9	I11	ME1.10	14	28	67	110	-0.237288	FALSE
I07	ME1.9	K11	ME1.10	16	28	67	124	-0.209424	FALSE
I07	ME1.9	M08	ME1.10	12	26	67	130	-0.203046	FALSE
I07	ME1.9	N01	ME1.10	14	30	67	87	-0.298701	FALSE
I07	ME1.9	N09	ME1.10	12	33	67	97	-0.329268	FALSE
I07	ME1.9	C3	ME1.1	20	32	67	188	-0.172549	FALSE
I07	ME1.9	F2	ME1.1	20	31	67	190	-0.163424	FALSE
I07	ME1.9	F4	ME1.1	20	31	67	192	-0.162162	FALSE
I07	ME1.9	G8	ME1.1	23	35	67	198	-0.177358	FALSE
I07	ME1.9	H11	ME1.1	17	33	67	179	-0.199187	FALSE
I07	ME1.9	B1	ME1.2	19	39	67	160	-0.259912	FALSE
I07	ME1.9	B4	ME1.2	20	40	67	157	-0.267857	FALSE
I07	ME1.9	C5	ME1.2	20	40	67	167	-0.25641	FALSE
I07	ME1.9	C6	ME1.2	21	40	67	160	-0.259912	FALSE
I07	ME1.9	E12	ME1.2	21	39	67	183	-0.228	FALSE
I07	ME1.9	D6	ME1.3	17	30	67	201	-0.160448	FALSE
I07	ME1.9	E1	ME1.3	17	30	67	189	-0.167969	FALSE
I07	ME1.9	F1	ME1.3	17	29	67	188	-0.160784	FALSE
I07	ME1.9	F3	ME1.3	17	30	67	190	-0.167315	FALSE
I07	ME1.9	H3	ME1.3	17	28	67	168	-0.165957	FALSE
I07	ME1.9	C1	ME1.4	17	28	67	151	-0.178899	FALSE
I07	ME1.9	C2	ME1.4	17	28	67	152	-0.178082	FALSE
I07	ME1.9	C4	ME1.4	15	29	67	151	-0.197248	FALSE
I07	ME1.9	E2	ME1.4	9	16	67	64	-0.175573	FALSE
I07	ME1.9	H12	ME1.4	16	29	67	161	-0.184211	FALSE
I07	ME1.9	H8	ME1.4	17	29	67	155	-0.184685	FALSE
I07	ME1.9	A6	ME1.5	19	28	67	159	-0.163717	FALSE
I07	ME1.9	A8	ME1.5	16	27	67	154	-0.171946	FALSE
I07	ME1.9	B3	ME1.5	20	23	67	172	-0.108787	FALSE
I07	ME1.9	D3	ME1.5	8	11	67	41	-0.12963	FALSE
I07	ME1.9	G4	ME1.5	16	35	67	161	-0.236842	FALSE
I07	ME1.9	G6	ME1.5	22	30	67	169	-0.161017	FALSE
I07	ME1.9	H5	ME1.5	13	46	67	148	-0.367442	FALSE
I07	ME1.9	B5	ME1.6	25	28	67	219	-0.108392	FALSE
I07	ME1.9	C7	ME1.6	24	39	67	200	-0.202247	FALSE
I07	ME1.9	C8	ME1.6	25	40	67	209	-0.199275	FALSE
I07	ME1.9	F5	ME1.6	26	27	67	215	-0.0992908	FALSE
I07	ME1.9	F8	ME1.6	25	39	67	205	-0.194853	FALSE
I07	ME1.9	G7	ME1.6	19	32	67	186	-0.177866	FALSE
I07	ME1.9	A9	ME1.7	21	36	67	193	-0.196154	FALSE
I07	ME1.9	B10	ME1.7	20	38	67	196	-0.212928	FALSE
I07	ME1.9	B9	ME1.7	19	38	67	194	-0.218391	FALSE
I07	ME1.9	C9	ME1.7	20	38	67	188	-0.219608	FALSE
I07	ME1.9	E8	ME1.7	21	37	67	199	-0.199248	FALSE
I07	ME1.9	F11	ME1.7	21	38	67	207	-0.20073	FALSE
I07	ME1.9	J12	ME1.7	20	33	67	126	-0.238342	FALSE
I07	ME1.9	I04	ME1.8	19	32	67	155	-0.202703	FALSE
I07	ME1.9	K03	ME1.8	5	21	67	42	-0.33945	FALSE
I07	ME1.9	L03	ME1.8	18	34	67	145	-0.235849	FALSE
I07	ME1.9	L05	ME1.8	20	33	67	156	-0.206278	FALSE
I07	ME1.9	N08	ME1.8	16	32	67	142	-0.229665	FALSE
I07	ME1.9	O04	ME1.8	16	25	67	159	-0.150442	FALSE
K04	ME1.9	L06	ME1.11	38	11	114	124	0.0672269	FALSE
K04	ME1.9	N05	ME1.11	36	11	114	126	0.0583333	FALSE
K04	ME1.9	N12	ME1.11	35	11	114	107	0.0588235	FALSE
K04	ME1.9	I07	ME1.9	30	22	114	67	-0.0773481	TRUE
K04	ME1.9	K04	ME1.9	114	0	114	114	0.5	TRUE
K04	ME1.9	K10	ME1.9	39	14	114	96	0.052381	TRUE
K04	ME1.9	L01	ME1.9	36	19	114	79	-0.0103627	TRUE
K04	ME1.9	O01	ME1.9	10	4	114	40	0.012987	TRUE
K04	ME1.9	I11	ME1.10	29	12	114	110	0.0223214	FALSE
K04	ME1.9	K11	ME1.10	35	12	114	124	0.0462185	FALSE
K04	ME1.9	M08	ME1.10	24	12	114	130	0	FALSE
K04	ME1.9	N01	ME1.10	27	14	114	87	-0.00497512	FALSE
K04	ME1.9	N09	ME1.10	24	16	114	97	-0.0379147	FALSE
K04	ME1.9	C3	ME1.1	39	15	114	188	0.0298013	FALSE
K04	ME1.9	F2	ME1.1	38	15	114	190	0.0263158	FALSE
K04	ME1.9	F4	ME1.1	38	15	114	192	0.0261438	FALSE
K04	ME1.9	G8	ME1.1	29	21	114	198	-0.0416667	FALSE
K04	ME1.9	H11	ME1.1	35	16	114	179	0.0102389	FALSE
K04	ME1.9	B1	ME1.2	24	25	114	160	-0.0948905	FALSE
K04	ME1.9	B4	ME1.2	24	25	114	157	-0.095941	FALSE
K04	ME1.9	C5	ME1.2	24	24	114	167	-0.0854093	FALSE
K04	ME1.9	C6	ME1.2	24	24	114	160	-0.0875912	FALSE
K04	ME1.9	E12	ME1.2	25	25	114	183	-0.0841751	FALSE
K04	ME1.9	D6	ME1.3	29	22	114	201	-0.047619	FALSE
K04	ME1.9	E1	ME1.3	27	22	114	189	-0.0561056	FALSE
K04	ME1.9	F1	ME1.3	29	22	114	188	-0.0496689	FALSE
K04	ME1.9	F3	ME1.3	28	22	114	190	-0.0526316	FALSE
K04	ME1.9	H3	ME1.3	27	20	114	168	-0.0460993	FALSE
K04	ME1.9	C1	ME1.4	28	20	114	151	-0.045283	FALSE
K04	ME1.9	C2	ME1.4	28	20	114	152	-0.0451128	FALSE
K04	ME1.9	C4	ME1.4	26	21	114	151	-0.0603774	FALSE
K04	ME1.9	E2	ME1.4	9	12	114	64	-0.0842697	FALSE
K04	ME1.9	H12	ME1.4	25	20	114	161	-0.0545455	FALSE
K04	ME1.9	H8	ME1.4	27	20	114	155	-0.0483271	FALSE
K04	ME1.9	A6	ME1.5	31	22	114	159	-0.047619	FALSE
K04	ME1.9	A8	ME1.5	26	22	114	154	-0.0671642	FALSE
K04	ME1.9	B3	ME1.5	39	8	114	172	0.0804196	FALSE
K04	ME1.9	D3	ME1.5	10	6	114	41	-0.0129032	FALSE
K04	ME1.9	G4	ME1.5	22	27	114	161	-0.116364	FALSE
K04	ME1.9	G6	ME1.5	23	19	114	169	-0.0530035	FALSE
K04	ME1.9	H5	ME1.5	16	38	114	148	-0.229008	FALSE
K04	ME1.9	B5	ME1.6	35	16	114	219	0.00900901	FALSE
K04	ME1.9	C7	ME1.6	30	21	114	200	-0.0382166	FALSE
K04	ME1.9	C8	ME1.6	29	21	114	209	-0.0402477	FALSE
K04	ME1.9	F5	ME1.6	34	12	114	215	0.0303951	FALSE
K04	ME1.9	F8	ME1.6	30	21	114	205	-0.0376176	FALSE
K04	ME1.9	G7	ME1.6	37	14	114	186	0.03	FALSE
K04	ME1.9	A9	ME1.7	33	21	114	193	-0.029316	FALSE
K04	ME1.9	B10	ME1.7	33	21	114	196	-0.0290323	FALSE
K04	ME1.9	B9	ME1.7	34	23	114	194	-0.038961	FALSE
K04	ME1.9	C9	ME1.7	33	23	114	188	-0.0430464	FALSE
K04	ME1.9	E8	ME1.7	32	23	114	199	-0.0447284	FALSE
K04	ME1.9	F11	ME1.7	33	23	114	207	-0.0404984	FALSE
K04	ME1.9	J12	ME1.7	26	22	114	126	-0.075	FALSE
K04	ME1.9	I04	ME1.8	28	20	114	155	-0.0446097	FALSE
K04	ME1.9	K03	ME1.8	11	17	114	42	-0.147436	FALSE
K04	ME1.9	L03	ME1.8	28	21	114	145	-0.0540541	FALSE
K04	ME1.9	L05	ME1.8	30	20	114	156	-0.037037	FALSE
K04	ME1.9	N08	ME1.8	28	20	114	142	-0.046875	FALSE
K04	ME1.9	O04	ME1.8	30	15	114	159	0	FALSE
K10	ME1.9	L06	ME1.11	30	6	96	124	0.0818182	FALSE
K10	ME1.9	N05	ME1.11	29	6	96	126	0.0765766	FALSE
K10	ME1.9	N12	ME1.11	28	9	96	107	0.0492611	FALSE
K10	ME1.9	I07	ME1.9	62	0	96	67	0.380368	TRUE
K10	ME1.9	K04	ME1.9	39	14	96	114	0.052381	TRUE
K10	ME1.9	K10	ME1.9	96	0	96	96	0.5	TRUE
K10	ME1.9	L01	ME1.9	76	0	96	79	0.434286	TRUE
K10	ME1.9	O01	ME1.9	14	6	96	40	0.0147059	TRUE
K10	ME1.9	I11	ME1.10	18	20	96	110	-0.106796	FALSE
K10	ME1.9	K11	ME1.10	21	21	96	124	-0.0954545	FALSE
K10	ME1.9	M08	ME1.10	17	21	96	130	-0.110619	FALSE
K10	ME1.9	N01	ME1.10	18	23	96	87	-0.153005	FALSE
K10	ME1.9	N09	ME1.10	17	27	96	97	-0.19171	FALSE
K10	ME1.9	C3	ME1.1	25	24	96	188	-0.0809859	FALSE
K10	ME1.9	F2	ME1.1	25	24	96	190	-0.0804196	FALSE
K10	ME1.9	F4	ME1.1	24	23	96	192	-0.0763889	FALSE
K10	ME1.9	G8	ME1.1	29	23	96	198	-0.0578231	FALSE
K10	ME1.9	H11	ME1.1	22	25	96	179	-0.101818	FALSE
K10	ME1.9	B1	ME1.2	25	30	96	160	-0.136719	FALSE
K10	ME1.9	B4	ME1.2	25	30	96	157	-0.13834	FALSE
K10	ME1.9	C5	ME1.2	26	30	96	167	-0.129278	FALSE
K10	ME1.9	C6	ME1.2	27	30	96	160	-0.128906	FALSE
K10	ME1.9	E12	ME1.2	26	30	96	183	-0.121864	FALSE
K10	ME1.9	D6	ME1.3	24	22	96	201	-0.0673401	FALSE
K10	ME1.9	E1	ME1.3	23	22	96	189	-0.0736842	FALSE
K10	ME1.9	F1	ME1.3	24	22	96	188	-0.0704225	FALSE
K10	ME1.9	F3	ME1.3	23	22	96	190	-0.0734266	FALSE
K10	ME1.9	H3	ME1.3	24	20	96	168	-0.0606061	FALSE
K10	ME1.9	C1	ME1.4	22	21	96	151	-0.0809717	FALSE
K10	ME1.9	C2	ME1.4	22	21	96	152	-0.0806452	FALSE
K10	ME1.9	C4	ME1.4	20	22	96	151	-0.097166	FALSE
K10	ME1.9	E2	ME1.4	10	12	96	64	-0.0875	FALSE
K10	ME1.9	H12	ME1.4	18	21	96	161	-0.0933852	FALSE
K10	ME1.9	H8	ME1.4	21	21	96	155	-0.0836653	FALSE
K10	ME1.9	A6	ME1.5	29	20	96	159	-0.0431373	FALSE
K10	ME1.9	A8	ME1.5	25	19	96	154	-0.052	FALSE
K10	ME1.9	B3	ME1.5	26	16	96	172	-0.0223881	FALSE
K10	ME1.9	D3	ME1.5	10	4	96	41	0.0145985	FALSE
K10	ME1.9	G4	ME1.5	25	31	96	161	-0.143969	FALSE
K10	ME1.9	G6	ME1.5	27	19	96	169	-0.0415094	FALSE
K10	ME1.9	H5	ME1.5	17	37	96	148	-0.233607	FALSE
K10	ME1.9	B5	ME1.6	30	14	96	219	0.00634921	FALSE
K10	ME1.9	C7	ME1.6	28	25	96	200	-0.0743243	FALSE
K10	ME1.9	C8	ME1.6	30	26	96	209	-0.0721311	FALSE
K10	ME1.9	F5	ME1.6	34	16	96	215	0.00643087	FALSE
K10	ME1.9	F8	ME1.6	30	25	96	205	-0.0664452	FALSE
K10	ME1.9	G7	ME1.6	23	24	96	186	-0.0886525	FALSE
K10	ME1.9	A9	ME1.7	30	28	96	193	-0.0899654	FALSE
K10	ME1.9	B10	ME1.7	29	30	96	196	-0.106164	FALSE
K10	ME1.9	B9	ME1.7	28	30	96	194	-0.110345	FALSE
K10	ME1.9	C9	ME1.7	29	30	96	188	-0.109155	FALSE
K10	ME1.9	E8	ME1.7	29	29	96	199	-0.0983051	FALSE
K10	ME1.9	F11	ME1.7	29	30	96	207	-0.10231	FALSE
K10	ME1.9	J12	ME1.7	25	28	96	126	-0.13964	FALSE
K10	ME1.9	I04	ME1.8	22	22	96	155	-0.0876494	FALSE
K10	ME1.9	K03	ME1.8	7	17	96	42	-0.195652	FALSE
K10	ME1.9	L03	ME1.8	24	23	96	145	-0.0912863	FALSE
K10	ME1.9	L05	ME1.8	24	22	96	156	-0.0793651	FALSE
K10	ME1.9	N08	ME1.8	21	22	96	142	-0.0966387	FALSE
K10	ME1.9	O04	ME1.8	24	15	96	159	-0.0235294	FALSE
L01	ME1.9	L06	ME1.11	24	11	79	124	0.00985222	FALSE
L01	ME1.9	N05	ME1.11	24	11	79	126	0.0097561	FALSE
L01	ME1.9	N12	ME1.11	23	13	79	107	-0.016129	FALSE
L01	ME1.9	I07	ME1.9	55	3	79	67	0.335616	TRUE
L01	ME1.9	K04	ME1.9	36	19	79	114	-0.0103627	TRUE
L01	ME1.9	K10	ME1.9	76	0	79	96	0.434286	TRUE
L01	ME1.9	L01	ME1.9	79	0	79	79	0.5	TRUE
L01	ME1.9	O01	ME1.9	11	8	79	40	-0.0420168	TRUE
L01	ME1.9	I11	ME1.10	15	23	79	110	-0.164021	FALSE
L01	ME1.9	K11	ME1.10	17	24	79	124	-0.152709	FALSE
L01	ME1.9	M08	ME1.10	16	23	79	130	-0.143541	FALSE
L01	ME1.9	N01	ME1.10	16	28	79	87	-0.240964	FALSE
L01	ME1.9	N09	ME1.10	14	30	79	97	-0.261364	FALSE
L01	ME1.9	C3	ME1.1	20	27	79	188	-0.127341	FALSE
L01	ME1.9	F2	ME1.1	20	27	79	190	-0.126394	FALSE
L01	ME1.9	F4	ME1.1	20	26	79	192	-0.118081	FALSE
L01	ME1.9	G8	ME1.1	25	25	79	198	-0.0902527	FALSE
L01	ME1.9	H11	ME1.1	18	28	79	179	-0.147287	FALSE
L01	ME1.9	B1	ME1.2	17	33	79	160	-0.205021	FALSE
L01	ME1.9	B4	ME1.2	17	33	79	157	-0.207627	FALSE
L01	ME1.9	C5	ME1.2	17	33	79	167	-0.199187	FALSE
L01	ME1.9	C6	ME1.2	18	33	79	160	-0.200837	FALSE
L01	ME1.9	E12	ME1.2	18	32	79	183	-0.175573	FALSE
L01	ME1.9	D6	ME1.3	20	24	79	201	-0.1	FALSE
L01	ME1.9	E1	ME1.3	19	24	79	189	-0.108209	FALSE
L01	ME1.9	F1	ME1.3	20	24	79	188	-0.104869	FALSE
L01	ME1.9	F3	ME1.3	19	24	79	190	-0.107807	FALSE
L01	ME1.9	H3	ME1.3	19	22	79	168	-0.101215	FALSE
L01	ME1.9	C1	ME1.4	21	23	79	151	-0.108696	FALSE
L01	ME1.9	C2	ME1.4	21	23	79	152	-0.108225	FALSE
L01	ME1.9	C4	ME1.4	20	24	79	151	-0.121739	FALSE
L01	ME1.9	E2	ME1.4	10	14	79	64	-0.125874	FALSE
L01	ME1.9	H12	ME1.4	17	23	79	161	-0.120833	FALSE
L01	ME1.9	H8	ME1.4	20	23	79	155	-0.111111	FALSE
L01	ME1.9	A6	ME1.5	25	24	79	159	-0.0966387	FALSE
L01	ME1.9	A8	ME1.5	19	22	79	154	-0.107296	FALSE
L01	ME1.9	B3	ME1.5	22	20	79	172	-0.0717131	FALSE
L01	ME1.9	D3	ME1.5	9	7	79	41	-0.0416667	FALSE
L01	ME1.9	G4	ME1.5	20	33	79	161	-0.191667	FALSE
L01	ME1.9	G6	ME1.5	23	22	79	169	-0.0846774	FALSE
L01	ME1.9	H5	ME1.5	14	41	79	148	-0.299559	FALSE
L01	ME1.9	B5	ME1.6	27	17	79	219	-0.0234899	FALSE
L01	ME1.9	C7	ME1.6	24	28	79	200	-0.114695	FALSE
L01	ME1.9	C8	ME1.6	26	29	79	209	-0.111111	FALSE
L01	ME1.9	F5	ME1.6	29	18	79	215	-0.0238095	FALSE
L01	ME1.9	F8	ME1.6	26	28	79	205	-0.105634	FALSE
L01	ME1.9	G7	ME1.6	19	27	79	186	-0.132075	FALSE
L01	ME1.9	A9	ME1.7	22	28	79	193	-0.125	FALSE
L01	ME1.9	B10	ME1.7	21	30	79	196	-0.141818	FALSE
L01	ME1.9	B9	ME1.7	20	30	79	194	-0.14652	FALSE
L01	ME1.9	C9	ME1.7	21	30	79	188	-0.146067	FALSE
L01	ME1.9	E8	ME1.7	21	29	79	199	-0.133094	FALSE
L01	ME1.9	F11	ME1.7	21	30	79	207	-0.136364	FALSE
L01	ME1.9	J12	ME1.7	19	29	79	126	-0.190244	FALSE
L01	ME1.9	I04	ME1.8	19	27	79	155	-0.149573	FALSE
L01	ME1.9	K03	ME1.8	6	19	79	42	-0.264463	FALSE
L01	ME1.9	L03	ME1.8	19	27	79	145	-0.15625	FALSE
L01	ME1.9	L05	ME1.8	19	26	79	156	-0.140426	FALSE
L01	ME1.9	N08	ME1.8	18	26	79	142	-0.153846	FALSE
L01	ME1.9	O04	ME1.8	20	20	79	159	-0.0840336	FALSE
O01	ME1.9	L06	ME1.11	11	11	40	124	-0.0670732	FALSE
O01	ME1.9	N05	ME1.11	11	11	40	126	-0.0662651	FALSE
O01	ME1.9	N12	ME1.11	10	12	40	107	-0.0952381	FALSE
O01	ME1.9	I07	ME1.9	10	8	40	67	-0.0560748	TRUE
O01	ME1.9	K04	ME1.9	10	4	40	114	0.012987	TRUE
O01	ME1.9	K10	ME1.9	14	6	40	96	0.0147059	TRUE
O01	ME1.9	L01	ME1.9	11	8	40	79	-0.0420168	TRUE
O01	ME1.9	O01	ME1.9	40	0	40	40	0.5	TRUE
O01	ME1.9	I11	ME1.10	12	1	40	110	0.0666667	FALSE
O01	ME1.9	K11	ME1.10	13	1	40	124	0.0670732	FALSE
O01	ME1.9	M08	ME1.10	13	1	40	130	0.0647059	FALSE
O01	ME1.9	N01	ME1.10	12	3	40	87	0.0472441	FALSE
O01	ME1.9	N09	ME1.10	13	2	40	97	0.0656934	FALSE
O01	ME1.9	C3	ME1.1	15	1	40	188	0.0570175	FALSE
O01	ME1.9	F2	ME1.1	15	1	40	190	0.0565217	FALSE
O01	ME1.9	F4	ME1.1	14	1	40	192	0.0517241	FALSE
O01	ME1.9	G8	ME1.1	10	2	40	198	0.0252101	FALSE
O01	ME1.9	H11	ME1.1	15	2	40	179	0.0502283	FALSE
O01	ME1.9	B1	ME1.2	8	10	40	160	-0.06	FALSE
O01	ME1.9	B4	ME1.2	8	10	40	157	-0.0609137	FALSE
O01	ME1.9	C5	ME1.2	9	10	40	167	-0.0531401	FALSE
O01	ME1.9	C6	ME1.2	9	10	40	160	-0.055	FALSE
O01	ME1.9	E12	ME1.2	8	10	40	183	-0.0538117	FALSE
O01	ME1.9	D6	ME1.3	16	6	40	201	0.0165975	FALSE
O01	ME1.9	E1	ME1.3	16	6	40	189	0.0174672	FALSE
O01	ME1.9	F1	ME1.3	16	6	40	188	0.0175439	FALSE
O01	ME1.9	F3	ME1.3	16	6	40	190	0.0173913	FALSE
O01	ME1.9	H3	ME1.3	15	5	40	168	0.0240385	FALSE
O01	ME1.9	C1	ME1.4	10	6	40	151	-0.0104712	FALSE
O01	ME1.9	C2	ME1.4	10	6	40	152	-0.0104167	FALSE
O01	ME1.9	C4	ME1.4	8	7	40	151	-0.0314136	FALSE
O01	ME1.9	E2	ME1.4	1	2	40	64	-0.0288462	FALSE
O01	ME1.9	H12	ME1.4	9	6	40	161	-0.0149254	FALSE
O01	ME1.9	H8	ME1.4	10	6	40	155	-0.0102564	FALSE
O01	ME1.9	A6	ME1.5	10	10	40	159	-0.0502513	FALSE
O01	ME1.9	A8	ME1.5	9	10	40	154	-0.056701	FALSE
O01	ME1.9	B3	ME1.5	13	8	40	172	-0.0141509	FALSE
O01	ME1.9	D3	ME1.5	3	4	40	41	-0.0617284	FALSE
O01	ME1.9	G4	ME1.5	14	4	40	161	0.0298507	FALSE
O01	ME1.9	G6	ME1.5	7	2	40	169	0.0143541	FALSE
O01	ME1.9	H5	ME1.5	5	13	40	148	-0.111702	FALSE
O01	ME1.9	B5	ME1.6	10	1	40	219	0.030888	FALSE
O01	ME1.9	C7	ME1.6	10	2	40	200	0.025	FALSE
O01	ME1.9	C8	ME1.6	10	2	40	209	0.0240964	FALSE
O01	ME1.9	F5	ME1.6	11	1	40	215	0.0352941	FALSE
O01	ME1.9	F8	ME1.6	10	2	40	205	0.0244898	FALSE
O01	ME1.9	G7	ME1.6	15	1	40	186	0.0575221	FALSE
O01	ME1.9	A9	ME1.7	12	6	40	193	0	FALSE
O01	ME1.9	B10	ME1.7	12	6	40	196	0	FALSE
O01	ME1.9	B9	ME1.7	12	6	40	194	0	FALSE
O01	ME1.9	C9	ME1.7	11	6	40	188	-0.00438596	FALSE
O01	ME1.9	E8	ME1.7	12	6	40	199	0	FALSE
O01	ME1.9	F11	ME1.7	12	6	40	207	0	FALSE
O01	ME1.9	J12	ME1.7	12	5	40	126	0.0120482	FALSE
O01	ME1.9	I04	ME1.8	10	4	40	155	0.0102564	FALSE
O01	ME1.9	K03	ME1.8	5	7	40	42	-0.109756	FALSE
O01	ME1.9	L03	ME1.8	9	4	40	145	0.00540541	FALSE
O01	ME1.9	L05	ME1.8	10	4	40	156	0.0102041	FALSE
O01	ME1.9	N08	ME1.8	9	4	40	142	0.00549451	FALSE
O01	ME1.9	O04	ME1.8	11	2	40	159	0.0351759	FALSE
I11	ME1.10	L06	ME1.11	35	41	110	124	-0.200855	FALSE
I11	ME1.10	N05	ME1.11	36	41	110	126	-0.194915	FALSE
I11	ME1.10	N12	ME1.11	34	46	110	107	-0.267281	FALSE
I11	ME1.10	I07	ME1.9	14	28	110	67	-0.237288	FALSE
I11	ME1.10	K04	ME1.9	29	12	110	114	0.0223214	FALSE
I11	ME1.10	K10	ME1.9	18	20	110	96	-0.106796	FALSE
I11	ME1.10	L01	ME1.9	15	23	110	79	-0.164021	FALSE
I11	ME1.10	O01	ME1.9	12	1	110	40	0.0666667	FALSE
I11	ME1.10	I11	ME1.10	110	0	110	110	0.5	TRUE
I11	ME1.10	K11	ME1.10	99	0	110	124	0.423077	TRUE
I11	ME1.10	M08	ME1.10	71	8	110	130	0.229167	TRUE
I11	ME1.10	N01	ME1.10	74	0	110	87	0.375635	TRUE
I11	ME1.10	N09	ME1.10	82	1	110	97	0.386473	TRUE
I11	ME1.10	C3	ME1.1	97	0	110	188	0.325503	FALSE
I11	ME1.10	F2	ME1.1	97	0	110	190	0.323333	FALSE
I11	ME1.10	F4	ME1.1	94	0	110	192	0.311258	FALSE
I11	ME1.10	G8	ME1.1	35	42	110	198	-0.159091	FALSE
I11	ME1.10	H11	ME1.1	89	1	110	179	0.301038	FALSE
I11	ME1.10	B1	ME1.2	35	36	110	160	-0.137037	FALSE
I11	ME1.10	B4	ME1.2	34	35	110	157	-0.134831	FALSE
I11	ME1.10	C5	ME1.2	35	36	110	167	-0.133574	FALSE
I11	ME1.10	C6	ME1.2	35	36	110	160	-0.137037	FALSE
I11	ME1.10	E12	ME1.2	32	36	110	183	-0.136519	FALSE
I11	ME1.10	D6	ME1.3	36	34	110	201	-0.102894	FALSE
I11	ME1.10	E1	ME1.3	36	34	110	189	-0.107023	FALSE
I11	ME1.10	F1	ME1.3	38	34	110	188	-0.100671	FALSE
I11	ME1.10	F3	ME1.3	36	34	110	190	-0.106667	FALSE
I11	ME1.10	H3	ME1.3	34	32	110	168	-0.107914	FALSE
I11	ME1.10	C1	ME1.4	36	38	110	151	-0.153257	FALSE
I11	ME1.10	C2	ME1.4	37	38	110	152	-0.148855	FALSE
I11	ME1.10	C4	ME1.4	36	39	110	151	-0.16092	FALSE
I11	ME1.10	E2	ME1.4	16	15	110	64	-0.0804598	FALSE
I11	ME1.10	H12	ME1.4	33	39	110	161	-0.166052	FALSE
I11	ME1.10	H8	ME1.4	34	39	110	155	-0.166038	FALSE
I11	ME1.10	A6	ME1.5	24	41	110	159	-0.215613	FALSE
I11	ME1.10	A8	ME1.5	19	42	110	154	-0.246212	FALSE
I11	ME1.10	B3	ME1.5	28	40	110	172	-0.184397	FALSE
I11	ME1.10	D3	ME1.5	8	13	110	41	-0.119205	FALSE
I11	ME1.10	G4	ME1.5	23	42	110	161	-0.225092	FALSE
I11	ME1.10	G6	ME1.5	27	32	110	169	-0.132616	FALSE
I11	ME1.10	H5	ME1.5	26	56	110	148	-0.333333	FALSE
I11	ME1.10	B5	ME1.6	40	33	110	219	-0.0790274	FALSE
I11	ME1.10	C7	ME1.6	36	42	110	200	-0.154839	FALSE
I11	ME1.10	C8	ME1.6	36	42	110	209	-0.15047	FALSE
I11	ME1.10	F5	ME1.6	39	28	110	215	-0.0523077	FALSE
I11	ME1.10	F8	ME1.6	36	41	110	205	-0.146032	FALSE
I11	ME1.10	G7	ME1.6	98	0	110	186	0.331081	FALSE
I11	ME1.10	A9	ME1.7	35	38	110	193	-0.135314	FALSE
I11	ME1.10	B10	ME1.7	34	40	110	196	-0.150327	FALSE
I11	ME1.10	B9	ME1.7	33	40	110	194	-0.154605	FALSE
I11	ME1.10	C9	ME1.7	33	40	110	188	-0.157718	FALSE
I11	ME1.10	E8	ME1.7	33	39	110	199	-0.145631	FALSE
I11	ME1.10	F11	ME1.7	33	40	110	207	-0.148265	FALSE
I11	ME1.10	J12	ME1.7	30	43	110	126	-0.237288	FALSE
I11	ME1.10	I04	ME1.8	32	41	110	155	-0.188679	FALSE
I11	ME1.10	K03	ME1.8	8	26	110	42	-0.289474	FALSE
I11	ME1.10	L03	ME1.8	31	42	110	145	-0.207843	FALSE
I11	ME1.10	L05	ME1.8	32	41	110	156	-0.18797	FALSE
I11	ME1.10	N08	ME1.8	31	41	110	142	-0.202381	FALSE
I11	ME1.10	O04	ME1.8	32	35	110	159	-0.141264	FALSE
K11	ME1.10	L06	ME1.11	36	40	124	124	-0.177419	FALSE
K11	ME1.10	N05	ME1.11	36	40	124	126	-0.176	FALSE
K11	ME1.10	N12	ME1.11	33	45	124	107	-0.246753	FALSE
K11	ME1.10	I07	ME1.9	16	28	124	67	-0.209424	FALSE
K11	ME1.10	K04	ME1.9	35	12	124	114	0.0462185	FALSE
K11	ME1.10	K10	ME1.9	21	21	124	96	-0.0954545	FALSE
K11	ME1.10	L01	ME1.9	17	24	124	79	-0.152709	FALSE
K11	ME1.10	O01	ME1.9	13	1	124	40	0.0670732	FALSE
K11	ME1.10	I11	ME1.10	99	0	124	110	0.423077	TRUE
K11	ME1.10	K11	ME1.10	124	0	124	124	0.5	TRUE
K11	ME1.10	M08	ME1.10	79	6	124	130	0.26378	TRUE
K11	ME1.10	N01	ME1.10	82	1	124	87	0.379147	TRUE
K11	ME1.10	N09	ME1.10	88	1	124	97	0.38914	TRUE
K11	ME1.10	C3	ME1.1	113	0	124	188	0.362179	FALSE
K11	ME1.10	F2	ME1.1	111	0	124	190	0.353503	FALSE
K11	ME1.10	F4	ME1.1	108	0	124	192	0.341772	FALSE
K11	ME1.10	G8	ME1.1	38	42	124	198	-0.142857	FALSE
K11	ME1.10	H11	ME1.1	103	1	124	179	0.333333	FALSE
K11	ME1.10	B1	ME1.2	36	37	124	160	-0.133803	FALSE
K11	ME1.10	B4	ME1.2	35	36	124	157	-0.131673	FALSE
K11	ME1.10	C5	ME1.2	36	37	124	167	-0.130584	FALSE
K11	ME1.10	C6	ME1.2	36	37	124	160	-0.133803	FALSE
K11	ME1.10	E12	ME1.2	32	37	124	183	-0.136808	FALSE
K11	ME1.10	D6	ME1.3	42	37	124	201	-0.0984615	FALSE
K11	ME1.10	E1	ME1.3	40	37	124	189	-0.108626	FALSE
K11	ME1.10	F1	ME1.3	43	37	124	188	-0.099359	FALSE
K11	ME1.10	F3	ME1.3	41	37	124	190	-0.105096	FALSE
K11	ME1.10	H3	ME1.3	38	36	124	168	-0.116438	FALSE
K11	ME1.10	C1	ME1.4	38	38	124	151	-0.138182	FALSE
K11	ME1.10	C2	ME1.4	39	38	124	152	-0.134058	FALSE
K11	ME1.10	C4	ME1.4	38	39	124	151	-0.145455	FALSE
K11	ME1.10	E2	ME1.4	20	16	124	64	-0.0638298	FALSE
K11	ME1.10	H12	ME1.4	36	39	124	161	-0.147368	FALSE
K11	ME1.10	H8	ME1.4	36	38	124	155	-0.143369	FALSE
K11	ME1.10	A6	ME1.5	32	43	124	159	-0.190813	FALSE
K11	ME1.10	A8	ME1.5	29	44	124	154	-0.21223	FALSE
K11	ME1.10	B3	ME1.5	30	40	124	172	-0.168919	FALSE
K11	ME1.10	D3	ME1.5	8	13	124	41	-0.109091	FALSE
K11	ME1.10	G4	ME1.5	24	43	124	161	-0.217544	FALSE
K11	ME1.10	G6	ME1.5	26	32	124	169	-0.129693	FALSE
K11	ME1.10	H5	ME1.5	28	57	124	148	-0.316176	FALSE
K11	ME1.10	B5	ME1.6	41	32	124	219	-0.0670554	FALSE
K11	ME1.10	C7	ME1.6	39	42	124	200	-0.138889	FALSE
K11	ME1.10	C8	ME1.6	38	42	124	209	-0.138138	FALSE
K11	ME1.10	F5	ME1.6	40	27	124	215	-0.0412979	FALSE
K11	ME1.10	F8	ME1.6	39	41	124	205	-0.130699	FALSE
K11	ME1.10	G7	ME1.6	113	0	124	186	0.364516	FALSE
K11	ME1.10	A9	ME1.7	41	42	124	193	-0.135647	FALSE
K11	ME1.10	B10	ME1.7	40	44	124	196	-0.15	FALSE
K11	ME1.10	B9	ME1.7	41	44	124	194	-0.147799	FALSE
K11	ME1.10	C9	ME1.7	40	44	124	188	-0.153846	FALSE
K11	ME1.10	E8	ME1.7	40	43	124	199	-0.142415	FALSE
K11	ME1.10	F11	ME1.7	40	44	124	207	-0.145015	FALSE
K11	ME1.10	J12	ME1.7	30	46	124	126	-0.248	FALSE
K11	ME1.10	I04	ME1.8	34	41	124	155	-0.172043	FALSE
K11	ME1.10	K03	ME1.8	10	26	124	42	-0.253012	FALSE
K11	ME1.10	L03	ME1.8	35	43	124	145	-0.189591	FALSE
K11	ME1.10	L05	ME1.8	36	41	124	156	-0.164286	FALSE
K11	ME1.10	N08	ME1.8	33	41	124	142	-0.184211	FALSE
K11	ME1.10	O04	ME1.8	35	35	124	159	-0.123675	FALSE
M08	ME1.10	L06	ME1.11	34	46	130	124	-0.228346	FALSE
M08	ME1.10	N05	ME1.11	35	46	130	126	-0.222656	FALSE
M08	ME1.10	N12	ME1.11	33	52	130	107	-0.299578	FALSE
M08	ME1.10	I07	ME1.9	12	26	130	67	-0.203046	FALSE
M08	ME1.10	K04	ME1.9	24	12	130	114	0	FALSE
M08	ME1.10	K10	ME1.9	17	21	130	96	-0.110619	FALSE
M08	ME1.10	L01	ME1.9	16	23	130	79	-0.143541	FALSE
M08	ME1.10	O01	ME1.9	13	1	130	40	0.0647059	FALSE
M08	ME1.10	I11	ME1.10	71	8	130	110	0.229167	TRUE
M08	ME1.10	K11	ME1.10	79	6	130	124	0.26378	TRUE
M08	ME1.10	M08	ME1.10	130	0	130	130	0.5	TRUE
M08	ME1.10	N01	ME1.10	57	10	130	87	0.170507	TRUE
M08	ME1.10	N09	ME1.10	64	8	130	97	0.211454	TRUE
M08	ME1.10	C3	ME1.1	76	6	130	188	0.201258	FALSE
M08	ME1.10	F2	ME1.1	74	5	130	190	0.2	FALSE
M08	ME1.10	F4	ME1.1	72	6	130	192	0.186335	FALSE
M08	ME1.10	G8	ME1.1	29	45	130	198	-0.185976	FALSE
M08	ME1.10	H11	ME1.1	71	6	130	179	0.190939	FALSE
M08	ME1.10	B1	ME1.2	25	49	130	160	-0.251724	FALSE
M08	ME1.10	B4	ME1.2	25	49	130	157	-0.254355	FALSE
M08	ME1.10	C5	ME1.2	25	48	130	167	-0.239057	FALSE
M08	ME1.10	C6	ME1.2	25	50	130	160	-0.258621	FALSE
M08	ME1.10	E12	ME1.2	25	47	130	183	-0.220447	FALSE
M08	ME1.10	D6	ME1.3	29	42	130	201	-0.166163	FALSE
M08	ME1.10	E1	ME1.3	29	42	130	189	-0.172414	FALSE
M08	ME1.10	F1	ME1.3	30	41	130	188	-0.163522	FALSE
M08	ME1.10	F3	ME1.3	30	42	130	190	-0.16875	FALSE
M08	ME1.10	H3	ME1.3	25	41	130	168	-0.191275	FALSE
M08	ME1.10	C1	ME1.4	25	38	130	151	-0.181495	FALSE
M08	ME1.10	C2	ME1.4	26	38	130	152	-0.177305	FALSE
M08	ME1.10	C4	ME1.4	25	39	130	151	-0.188612	FALSE
M08	ME1.10	E2	ME1.4	12	19	130	64	-0.134021	FALSE
M08	ME1.10	H12	ME1.4	23	39	130	161	-0.189003	FALSE
M08	ME1.10	H8	ME1.4	24	39	130	155	-0.189474	FALSE
M08	ME1.10	A6	ME1.5	22	44	130	159	-0.228374	FALSE
M08	ME1.10	A8	ME1.5	19	44	130	154	-0.242958	FALSE
M08	ME1.10	B3	ME1.5	27	43	130	172	-0.195364	FALSE
M08	ME1.10	D3	ME1.5	7	15	130	41	-0.134503	FALSE
M08	ME1.10	G4	ME1.5	16	42	130	161	-0.233677	FALSE
M08	ME1.10	G6	ME1.5	18	37	130	169	-0.187291	FALSE
M08	ME1.10	H5	ME1.5	16	51	130	148	-0.309353	FALSE
M08	ME1.10	B5	ME1.6	31	34	130	219	-0.106017	FALSE
M08	ME1.10	C7	ME1.6	31	46	130	200	-0.184848	FALSE
M08	ME1.10	C8	ME1.6	31	46	130	209	-0.179941	FALSE
M08	ME1.10	F5	ME1.6	32	32	130	215	-0.0927536	FALSE
M08	ME1.10	F8	ME1.6	31	45	130	205	-0.176119	FALSE
M08	ME1.10	G7	ME1.6	77	6	130	186	0.205696	FALSE
M08	ME1.10	A9	ME1.7	28	43	130	193	-0.179567	FALSE
M08	ME1.10	B10	ME1.7	26	46	130	196	-0.202454	FALSE
M08	ME1.10	B9	ME1.7	27	46	130	194	-0.200617	FALSE
M08	ME1.10	C9	ME1.7	26	46	130	188	-0.207547	FALSE
M08	ME1.10	E8	ME1.7	26	45	130	199	-0.194529	FALSE
M08	ME1.10	F11	ME1.7	26	46	130	207	-0.195846	FALSE
M08	ME1.10	J12	ME1.7	22	44	130	126	-0.257812	FALSE
M08	ME1.10	I04	ME1.8	30	45	130	155	-0.210526	FALSE
M08	ME1.10	K03	ME1.8	11	26	130	42	-0.238372	FALSE
M08	ME1.10	L03	ME1.8	30	47	130	145	-0.232727	FALSE
M08	ME1.10	L05	ME1.8	31	45	130	156	-0.206294	FALSE
M08	ME1.10	N08	ME1.8	28	45	130	142	-0.227941	FALSE
M08	ME1.10	O04	ME1.8	28	37	130	159	-0.15917	FALSE
N01	ME1.10	L06	ME1.11	27	41	87	124	-0.260664	FALSE
N01	ME1.10	N05	ME1.11	28	42	87	126	-0.262911	FALSE
N01	ME1.10	N12	ME1.11	28	46	87	107	-0.329897	FALSE
N01	ME1.10	I07	ME1.9	14	30	87	67	-0.298701	FALSE
N01	ME1.10	K04	ME1.9	27	14	87	114	-0.00497512	FALSE
N01	ME1.10	K10	ME1.9	18	23	87	96	-0.153005	FALSE
N01	ME1.10	L01	ME1.9	16	28	87	79	-0.240964	FALSE
N01	ME1.10	O01	ME1.9	12	3	87	40	0.0472441	FALSE
N01	ME1.10	I11	ME1.10	74	0	87	110	0.375635	TRUE
N01	ME1.10	K11	ME1.10	82	1	87	124	0.379147	TRUE
N01	ME1.10	M08	ME1.10	57	10	87	130	0.170507	TRUE
N01	ME1.10	N01	ME1.10	87	0	87	87	0.5	TRUE
N01	ME1.10	N09	ME1.10	68	4	87	97	0.326087	TRUE
N01	ME1.10	C3	ME1.1	77	0	87	188	0.28	FALSE
N01	ME1.10	F2	ME1.1	75	0	87	190	0.270758	FALSE
N01	ME1.10	F4	ME1.1	73	0	87	192	0.261649	FALSE
N01	ME1.10	G8	ME1.1	30	40	87	198	-0.175439	FALSE
N01	ME1.10	H11	ME1.1	71	1	87	179	0.259398	FALSE
N01	ME1.10	B1	ME1.2	28	38	87	160	-0.194332	FALSE
N01	ME1.10	B4	ME1.2	27	37	87	157	-0.192623	FALSE
N01	ME1.10	C5	ME1.2	28	38	87	167	-0.188976	FALSE
N01	ME1.10	C6	ME1.2	28	38	87	160	-0.194332	FALSE
N01	ME1.10	E12	ME1.2	24	38	87	183	-0.192593	FALSE
N01	ME1.10	D6	ME1.3	34	41	87	201	-0.166667	FALSE
N01	ME1.10	E1	ME1.3	32	41	87	189	-0.181159	FALSE
N01	ME1.10	F1	ME1.3	35	41	87	188	-0.170909	FALSE
N01	ME1.10	F3	ME1.3	33	41	87	190	-0.176895	FALSE
N01	ME1.10	H3	ME1.3	31	39	87	168	-0.184314	FALSE
N01	ME1.10	C1	ME1.4	25	43	87	151	-0.256303	FALSE
N01	ME1.10	C2	ME1.4	26	43	87	152	-0.251046	FALSE
N01	ME1.10	C4	ME1.4	25	44	87	151	-0.264706	FALSE
N01	ME1.10	E2	ME1.4	14	22	87	64	-0.198675	FALSE
N01	ME1.10	H12	ME1.4	23	44	87	161	-0.262097	FALSE
N01	ME1.10	H8	ME1.4	23	44	87	155	-0.268595	FALSE
N01	ME1.10	A6	ME1.5	20	46	87	159	-0.292683	FALSE
N01	ME1.10	A8	ME1.5	16	47	87	154	-0.323651	FALSE
N01	ME1.10	B3	ME1.5	21	37	87	172	-0.204633	FALSE
N01	ME1.10	D3	ME1.5	7	14	87	41	-0.164062	FALSE
N01	ME1.10	G4	ME1.5	21	49	87	161	-0.310484	FALSE
N01	ME1.10	G6	ME1.5	21	35	87	169	-0.191406	FALSE
N01	ME1.10	H5	ME1.5	21	59	87	148	-0.412766	FALSE
N01	ME1.10	B5	ME1.6	31	36	87	219	-0.133987	FALSE
N01	ME1.10	C7	ME1.6	30	42	87	200	-0.188153	FALSE
N01	ME1.10	C8	ME1.6	30	42	87	209	-0.182432	FALSE
N01	ME1.10	F5	ME1.6	31	31	87	215	-0.102649	FALSE
N01	ME1.10	F8	ME1.6	30	41	87	205	-0.178082	FALSE
N01	ME1.10	G7	ME1.6	77	0	87	186	0.282051	FALSE
N01	ME1.10	A9	ME1.7	26	39	87	193	-0.185714	FALSE
N01	ME1.10	B10	ME1.7	25	41	87	196	-0.201413	FALSE
N01	ME1.10	B9	ME1.7	26	41	87	194	-0.199288	FALSE
N01	ME1.10	C9	ME1.7	26	41	87	188	-0.203636	FALSE
N01	ME1.10	E8	ME1.7	25	40	87	199	-0.192308	FALSE
N01	ME1.10	F11	ME1.7	25	41	87	207	-0.193878	FALSE
N01	ME1.10	J12	ME1.7	19	41	87	126	-0.295775	FALSE
N01	ME1.10	I04	ME1.8	23	39	87	155	-0.227273	FALSE
N01	ME1.10	K03	ME1.8	9	27	87	42	-0.348837	FALSE
N01	ME1.10	L03	ME1.8	23	41	87	145	-0.25431	FALSE
N01	ME1.10	L05	ME1.8	24	39	87	156	-0.222222	FALSE
N01	ME1.10	N08	ME1.8	22	40	87	142	-0.253275	FALSE
N01	ME1.10	O04	ME1.8	25	33	87	159	-0.166667	FALSE
N09	ME1.10	L06	ME1.11	31	45	97	124	-0.266968	FALSE
N09	ME1.10	N05	ME1.11	32	45	97	126	-0.26009	FALSE
N09	ME1.10	N12	ME1.11	31	51	97	107	-0.348039	FALSE
N09	ME1.10	I07	ME1.9	12	33	97	67	-0.329268	FALSE
N09	ME1.10	K04	ME1.9	24	16	97	114	-0.0379147	FALSE
N09	ME1.10	K10	ME1.9	17	27	97	96	-0.19171	FALSE
N09	ME1.10	L01	ME1.9	14	30	97	79	-0.261364	FALSE
N09	ME1.10	O01	ME1.9	13	2	97	40	0.0656934	FALSE
N09	ME1.10	I11	ME1.10	82	1	97	110	0.386473	TRUE
N09	ME1.10	K11	ME1.10	88	1	97	124	0.38914	TRUE
N09	ME1.10	M08	ME1.10	64	8	97	130	0.211454	TRUE
N09	ME1.10	N01	ME1.10	68	4	97	87	0.326087	TRUE
N09	ME1.10	N09	ME1.10	97	0	97	97	0.5	TRUE
N09	ME1.10	C3	ME1.1	84	0	97	188	0.294737	FALSE
N09	ME1.10	F2	ME1.1	84	0	97	190	0.292683	FALSE
N09	ME1.10	F4	ME1.1	82	1	97	192	0.276817	FALSE
N09	ME1.10	G8	ME1.1	29	47	97	198	-0.220339	FALSE
N09	ME1.10	H11	ME1.1	77	1	97	179	0.271739	FALSE
N09	ME1.10	B1	ME1.2	29	45	97	160	-0.237354	FALSE
N09	ME1.10	B4	ME1.2	28	44	97	157	-0.23622	FALSE
N09	ME1.10	C5	ME1.2	29	44	97	167	-0.223485	FALSE
N09	ME1.10	C6	ME1.2	29	45	97	160	-0.237354	FALSE
N09	ME1.10	E12	ME1.2	28	44	97	183	-0.214286	FALSE
N09	ME1.10	D6	ME1.3	30	41	97	201	-0.174497	FALSE
N09	ME1.10	E1	ME1.3	29	41	97	189	-0.185315	FALSE
N09	ME1.10	F1	ME1.3	31	40	97	188	-0.17193	FALSE
N09	ME1.10	F3	ME1.3	30	41	97	190	-0.181185	FALSE
N09	ME1.10	H3	ME1.3	29	40	97	168	-0.192453	FALSE
N09	ME1.10	C1	ME1.4	29	44	97	151	-0.237903	FALSE
N09	ME1.10	C2	ME1.4	30	44	97	152	-0.232932	FALSE
N09	ME1.10	C4	ME1.4	29	45	97	151	-0.245968	FALSE
N09	ME1.10	E2	ME1.4	14	20	97	64	-0.161491	FALSE
N09	ME1.10	H12	ME1.4	26	45	97	161	-0.248062	FALSE
N09	ME1.10	H8	ME1.4	27	44	97	155	-0.242063	FALSE
N09	ME1.10	A6	ME1.5	20	48	97	159	-0.296875	FALSE
N09	ME1.10	A8	ME1.5	17	49	97	154	-0.322709	FALSE
N09	ME1.10	B3	ME1.5	20	45	97	172	-0.260223	FALSE
N09	ME1.10	D3	ME1.5	5	15	97	41	-0.181159	FALSE
N09	ME1.10	G4	ME1.5	20	50	97	161	-0.310078	FALSE
N09	ME1.10	G6	ME1.5	18	38	97	169	-0.218045	FALSE
N09	ME1.10	H5	ME1.5	16	65	97	148	-0.465306	FALSE
N09	ME1.10	B5	ME1.6	31	38	97	219	-0.142405	FALSE
N09	ME1.10	C7	ME1.6	28	48	97	200	-0.228956	FALSE
N09	ME1.10	C8	ME1.6	27	48	97	209	-0.22549	FALSE
N09	ME1.10	F5	ME1.6	29	32	97	215	-0.112179	FALSE
N09	ME1.10	F8	ME1.6	28	48	97	205	-0.225166	FALSE
N09	ME1.10	G7	ME1.6	83	0	97	186	0.293286	FALSE
N09	ME1.10	A9	ME1.7	28	45	97	193	-0.213793	FALSE
N09	ME1.10	B10	ME1.7	28	47	97	196	-0.225256	FALSE
N09	ME1.10	B9	ME1.7	27	47	97	194	-0.230241	FALSE
N09	ME1.10	C9	ME1.7	27	47	97	188	-0.235088	FALSE
N09	ME1.10	E8	ME1.7	27	46	97	199	-0.219595	FALSE
N09	ME1.10	F11	ME1.7	27	47	97	207	-0.220395	FALSE
N09	ME1.10	J12	ME1.7	23	50	97	126	-0.345291	FALSE
N09	ME1.10	I04	ME1.8	25	48	97	155	-0.281746	FALSE
N09	ME1.10	K03	ME1.8	10	31	97	42	-0.374101	FALSE
N09	ME1.10	L03	ME1.8	26	50	97	145	-0.305785	FALSE
N09	ME1.10	L05	ME1.8	26	48	97	156	-0.27668	FALSE
N09	ME1.10	N08	ME1.8	25	48	97	142	-0.297071	FALSE
N09	ME1.10	O04	ME1.8	27	41	97	159	-0.214844	FALSE
C3	ME1.1	L06	ME1.11	45	45	188	124	-0.144231	FALSE
C3	ME1.1	N05	ME1.11	47	45	188	126	-0.136943	FALSE
C3	ME1.1	N12	ME1.11	39	53	188	107	-0.227119	FALSE
C3	ME1.1	I07	ME1.9	20	32	188	67	-0.172549	FALSE
C3	ME1.1	K04	ME1.9	39	15	188	114	0.0298013	FALSE
C3	ME1.1	K10	ME1.9	25	24	188	96	-0.0809859	FALSE
C3	ME1.1	L01	ME1.9	20	27	188	79	-0.127341	FALSE
C3	ME1.1	O01	ME1.9	15	1	188	40	0.0570175	FALSE
C3	ME1.1	I11	ME1.10	97	0	188	110	0.325503	FALSE
C3	ME1.1	K11	ME1.10	113	0	188	124	0.362179	FALSE
C3	ME1.1	M08	ME1.10	76	6	188	130	0.201258	FALSE
C3	ME1.1	N01	ME1.10	77	0	188	87	0.28	FALSE
C3	ME1.1	N09	ME1.10	84	0	188	97	0.294737	FALSE
C3	ME1.1	C3	ME1.1	188	0	188	188	0.5	TRUE
C3	ME1.1	F2	ME1.1	184	0	188	190	0.486772	TRUE
C3	ME1.1	F4	ME1.1	177	0	188	192	0.465789	TRUE
C3	ME1.1	G8	ME1.1	78	46	188	198	-0.0362694	TRUE
C3	ME1.1	H11	ME1.1	172	1	188	179	0.463215	TRUE
C3	ME1.1	B1	ME1.2	65	39	188	160	-0.0373563	FALSE
C3	ME1.1	B4	ME1.2	64	39	188	157	-0.0405797	FALSE
C3	ME1.1	C5	ME1.2	67	39	188	167	-0.0309859	FALSE
C3	ME1.1	C6	ME1.2	67	39	188	160	-0.0316092	FALSE
C3	ME1.1	E12	ME1.2	61	39	188	183	-0.0458221	FALSE
C3	ME1.1	D6	ME1.3	73	37	188	201	-0.00257069	FALSE
C3	ME1.1	E1	ME1.3	70	37	188	189	-0.0106101	FALSE
C3	ME1.1	F1	ME1.3	71	37	188	188	-0.00797872	FALSE
C3	ME1.1	F3	ME1.3	72	37	188	190	-0.00529101	FALSE
C3	ME1.1	H3	ME1.3	59	36	188	168	-0.0365169	FALSE
C3	ME1.1	C1	ME1.4	63	42	188	151	-0.0619469	FALSE
C3	ME1.1	C2	ME1.4	65	42	188	152	-0.0558824	FALSE
C3	ME1.1	C4	ME1.4	62	43	188	151	-0.0707965	FALSE
C3	ME1.1	E2	ME1.4	29	19	188	64	-0.0357143	FALSE
C3	ME1.1	H12	ME1.4	62	43	188	161	-0.0687679	FALSE
C3	ME1.1	H8	ME1.4	62	42	188	155	-0.0641399	FALSE
C3	ME1.1	A6	ME1.5	62	47	188	159	-0.092219	FALSE
C3	ME1.1	A8	ME1.5	58	47	188	154	-0.105263	FALSE
C3	ME1.1	B3	ME1.5	54	40	188	172	-0.0722222	FALSE
C3	ME1.1	D3	ME1.5	11	16	188	41	-0.0917031	FALSE
C3	ME1.1	G4	ME1.5	53	49	188	161	-0.12894	FALSE
C3	ME1.1	G6	ME1.5	56	35	188	169	-0.0392157	FALSE
C3	ME1.1	H5	ME1.5	55	66	188	148	-0.229167	FALSE
C3	ME1.1	B5	ME1.6	82	35	188	219	0.029484	FALSE
C3	ME1.1	C7	ME1.6	78	46	188	200	-0.0360825	FALSE
C3	ME1.1	C8	ME1.6	79	47	188	209	-0.0377834	FALSE
C3	ME1.1	F5	ME1.6	82	29	188	215	0.0595533	FALSE
C3	ME1.1	F8	ME1.6	79	45	188	205	-0.0279898	FALSE
C3	ME1.1	G7	ME1.6	176	0	188	186	0.470588	FALSE
C3	ME1.1	A9	ME1.7	76	46	188	193	-0.0419948	FALSE
C3	ME1.1	B10	ME1.7	73	48	188	196	-0.0598958	FALSE
C3	ME1.1	B9	ME1.7	75	48	188	194	-0.0549738	FALSE
C3	ME1.1	C9	ME1.7	71	48	188	188	-0.0664894	FALSE
C3	ME1.1	E8	ME1.7	74	47	188	199	-0.0516796	FALSE
C3	ME1.1	F11	ME1.7	74	48	188	207	-0.0556962	FALSE
C3	ME1.1	J12	ME1.7	37	48	188	126	-0.187898	FALSE
C3	ME1.1	I04	ME1.8	44	44	188	155	-0.12828	FALSE
C3	ME1.1	K03	ME1.8	12	30	188	42	-0.208696	FALSE
C3	ME1.1	L03	ME1.8	41	48	188	145	-0.165165	FALSE
C3	ME1.1	L05	ME1.8	44	44	188	156	-0.127907	FALSE
C3	ME1.1	N08	ME1.8	38	47	188	142	-0.169697	FALSE
C3	ME1.1	O04	ME1.8	42	38	188	159	-0.0979827	FALSE
F2	ME1.1	L06	ME1.11	44	45	190	124	-0.146497	FALSE
F2	ME1.1	N05	ME1.11	46	45	190	126	-0.139241	FALSE
F2	ME1.1	N12	ME1.11	38	53	190	107	-0.228956	FALSE
F2	ME1.1	I07	ME1.9	20	31	190	67	-0.163424	FALSE
F2	ME1.1	K04	ME1.9	38	15	190	114	0.0263158	FALSE
F2	ME1.1	K10	ME1.9	25	24	190	96	-0.0804196	FALSE
F2	ME1.1	L01	ME1.9	20	27	190	79	-0.126394	FALSE
F2	ME1.1	O01	ME1.9	15	1	190	40	0.0565217	FALSE
F2	ME1.1	I11	ME1.10	97	0	190	110	0.323333	FALSE
F2	ME1.1	K11	ME1.10	111	0	190	124	0.353503	FALSE
F2	ME1.1	M08	ME1.10	74	5	190	130	0.2	FALSE
F2	ME1.1	N01	ME1.10	75	0	190	87	0.270758	FALSE
F2	ME1.1	N09	ME1.10	84	0	190	97	0.292683	FALSE
F2	ME1.1	C3	ME1.1	184	0	190	188	0.486772	TRUE
F2	ME1.1	F2	ME1.1	190	0	190	190	0.5	TRUE
F2	ME1.1	F4	ME1.1	182	0	190	192	0.47644	TRUE
F2	ME1.1	G8	ME1.1	77	45	190	198	-0.0335052	TRUE
F2	ME1.1	H11	ME1.1	174	1	190	179	0.466125	TRUE
F2	ME1.1	B1	ME1.2	66	39	190	160	-0.0342857	FALSE
F2	ME1.1	B4	ME1.2	64	39	190	157	-0.0403458	FALSE
F2	ME1.1	C5	ME1.2	70	39	190	167	-0.022409	FALSE
F2	ME1.1	C6	ME1.2	69	39	190	160	-0.0257143	FALSE
F2	ME1.1	E12	ME1.2	64	39	190	183	-0.0375335	FALSE
F2	ME1.1	D6	ME1.3	75	37	190	201	0.00255754	FALSE
F2	ME1.1	E1	ME1.3	71	37	190	189	-0.00791557	FALSE
F2	ME1.1	F1	ME1.3	73	37	190	188	-0.0026455	FALSE
F2	ME1.1	F3	ME1.3	72	37	190	190	-0.00526316	FALSE
F2	ME1.1	H3	ME1.3	61	36	190	168	-0.0307263	FALSE
F2	ME1.1	C1	ME1.4	65	42	190	151	-0.0557185	FALSE
F2	ME1.1	C2	ME1.4	67	42	190	152	-0.0497076	FALSE
F2	ME1.1	C4	ME1.4	62	43	190	151	-0.0703812	FALSE
F2	ME1.1	E2	ME1.4	30	19	190	64	-0.0314961	FALSE
F2	ME1.1	H12	ME1.4	63	43	190	161	-0.0655271	FALSE
F2	ME1.1	H8	ME1.4	64	42	190	155	-0.057971	FALSE
F2	ME1.1	A6	ME1.5	64	47	190	159	-0.0859599	FALSE
F2	ME1.1	A8	ME1.5	60	47	190	154	-0.0988372	FALSE
F2	ME1.1	B3	ME1.5	58	40	190	172	-0.0607735	FALSE
F2	ME1.1	D3	ME1.5	11	16	190	41	-0.0909091	FALSE
F2	ME1.1	G4	ME1.5	53	49	190	161	-0.128205	FALSE
F2	ME1.1	G6	ME1.5	58	34	190	169	-0.0278552	FALSE
F2	ME1.1	H5	ME1.5	57	66	190	148	-0.221893	FALSE
F2	ME1.1	B5	ME1.6	83	35	190	219	0.0317848	FALSE
F2	ME1.1	C7	ME1.6	78	45	190	200	-0.0307692	FALSE
F2	ME1.1	C8	ME1.6	79	46	190	209	-0.0325815	FALSE
F2	ME1.1	F5	ME1.6	82	29	190	215	0.0592593	FALSE
F2	ME1.1	F8	ME1.6	77	44	190	205	-0.0278481	FALSE
F2	ME1.1	G7	ME1.6	177	0	190	186	0.470745	FALSE
F2	ME1.1	A9	ME1.7	76	46	190	193	-0.0417755	FALSE
F2	ME1.1	B10	ME1.7	76	48	190	196	-0.0518135	FALSE
F2	ME1.1	B9	ME1.7	76	48	190	194	-0.0520833	FALSE
F2	ME1.1	C9	ME1.7	72	48	190	188	-0.0634921	FALSE
F2	ME1.1	E8	ME1.7	77	47	190	199	-0.0437018	FALSE
F2	ME1.1	F11	ME1.7	77	48	190	207	-0.0478589	FALSE
F2	ME1.1	J12	ME1.7	38	48	190	126	-0.183544	FALSE
F2	ME1.1	I04	ME1.8	44	44	190	155	-0.127536	FALSE
F2	ME1.1	K03	ME1.8	11	29	190	42	-0.202586	FALSE
F2	ME1.1	L03	ME1.8	41	48	190	145	-0.164179	FALSE
F2	ME1.1	L05	ME1.8	44	44	190	156	-0.127168	FALSE
F2	ME1.1	N08	ME1.8	39	47	190	142	-0.165663	FALSE
F2	ME1.1	O04	ME1.8	41	38	190	159	-0.100287	FALSE
F4	ME1.1	L06	ME1.11	45	45	192	124	-0.142405	FALSE
F4	ME1.1	N05	ME1.11	47	45	192	126	-0.13522	FALSE
F4	ME1.1	N12	ME1.11	39	53	192	107	-0.22408	FALSE
F4	ME1.1	I07	ME1.9	20	31	192	67	-0.162162	FALSE
F4	ME1.1	K04	ME1.9	38	15	192	114	0.0261438	FALSE
F4	ME1.1	K10	ME1.9	24	23	192	96	-0.0763889	FALSE
F4	ME1.1	L01	ME1.9	20	26	192	79	-0.118081	FALSE
F4	ME1.1	O01	ME1.9	14	1	192	40	0.0517241	FALSE
F4	ME1.1	I11	ME1.10	94	0	192	110	0.311258	FALSE
F4	ME1.1	K11	ME1.10	108	0	192	124	0.341772	FALSE
F4	ME1.1	M08	ME1.10	72	6	192	130	0.186335	FALSE
F4	ME1.1	N01	ME1.10	73	0	192	87	0.261649	FALSE
F4	ME1.1	N09	ME1.10	82	1	192	97	0.276817	FALSE
F4	ME1.1	C3	ME1.1	177	0	192	188	0.465789	TRUE
F4	ME1.1	F2	ME1.1	182	0	192	190	0.47644	TRUE
F4	ME1.1	F4	ME1.1	192	0	192	192	0.5	TRUE
F4	ME1.1	G8	ME1.1	76	45	192	198	-0.0358974	TRUE
F4	ME1.1	H11	ME1.1	168	1	192	179	0.447439	TRUE
F4	ME1.1	B1	ME1.2	65	40	192	160	-0.0426136	FALSE
F4	ME1.1	B4	ME1.2	64	40	192	157	-0.0458453	FALSE
F4	ME1.1	C5	ME1.2	70	39	192	167	-0.0222841	FALSE
F4	ME1.1	C6	ME1.2	67	39	192	160	-0.03125	FALSE
F4	ME1.1	E12	ME1.2	70	40	192	183	-0.0266667	FALSE
F4	ME1.1	D6	ME1.3	80	37	192	201	0.0152672	FALSE
F4	ME1.1	E1	ME1.3	72	37	192	189	-0.00524934	FALSE
F4	ME1.1	F1	ME1.3	73	37	192	188	-0.00263158	FALSE
F4	ME1.1	F3	ME1.3	76	37	192	190	0.0052356	FALSE
F4	ME1.1	H3	ME1.3	61	35	192	168	-0.025	FALSE
F4	ME1.1	C1	ME1.4	67	41	192	151	-0.0437318	FALSE
F4	ME1.1	C2	ME1.4	68	41	192	152	-0.0406977	FALSE
F4	ME1.1	C4	ME1.4	65	42	192	151	-0.0553936	FALSE
F4	ME1.1	E2	ME1.4	31	18	192	64	-0.0195312	FALSE
F4	ME1.1	H12	ME1.4	69	42	192	161	-0.0424929	FALSE
F4	ME1.1	H8	ME1.4	68	41	192	155	-0.0403458	FALSE
F4	ME1.1	A6	ME1.5	61	47	192	159	-0.0940171	FALSE
F4	ME1.1	A8	ME1.5	59	47	192	154	-0.101156	FALSE
F4	ME1.1	B3	ME1.5	58	39	192	172	-0.0549451	FALSE
F4	ME1.1	D3	ME1.5	11	15	192	41	-0.0815451	FALSE
F4	ME1.1	G4	ME1.5	52	50	192	161	-0.135977	FALSE
F4	ME1.1	G6	ME1.5	55	34	192	169	-0.0360111	FALSE
F4	ME1.1	H5	ME1.5	56	66	192	148	-0.223529	FALSE
F4	ME1.1	B5	ME1.6	85	34	192	219	0.0413625	FALSE
F4	ME1.1	C7	ME1.6	78	45	192	200	-0.0306122	FALSE
F4	ME1.1	C8	ME1.6	81	46	192	209	-0.0274314	FALSE
F4	ME1.1	F5	ME1.6	83	29	192	215	0.0614251	FALSE
F4	ME1.1	F8	ME1.6	79	44	192	205	-0.02267	FALSE
F4	ME1.1	G7	ME1.6	175	0	192	186	0.462963	FALSE
F4	ME1.1	A9	ME1.7	76	46	192	193	-0.0415584	FALSE
F4	ME1.1	B10	ME1.7	79	48	192	196	-0.0438144	FALSE
F4	ME1.1	B9	ME1.7	78	48	192	194	-0.0466321	FALSE
F4	ME1.1	C9	ME1.7	71	48	192	188	-0.0657895	FALSE
F4	ME1.1	E8	ME1.7	80	47	192	199	-0.0358056	FALSE
F4	ME1.1	F11	ME1.7	78	48	192	207	-0.0451128	FALSE
F4	ME1.1	J12	ME1.7	37	48	192	126	-0.185535	FALSE
F4	ME1.1	I04	ME1.8	45	44	192	155	-0.123919	FALSE
F4	ME1.1	K03	ME1.8	10	28	192	42	-0.196581	FALSE
F4	ME1.1	L03	ME1.8	42	48	192	145	-0.160237	FALSE
F4	ME1.1	L05	ME1.8	45	44	192	156	-0.123563	FALSE
F4	ME1.1	N08	ME1.8	39	47	192	142	-0.164671	FALSE
F4	ME1.1	O04	ME1.8	42	37	192	159	-0.0911681	FALSE
G8	ME1.1	L06	ME1.11	40	42	198	124	-0.136646	FALSE
G8	ME1.1	N05	ME1.11	41	42	198	126	-0.132716	FALSE
G8	ME1.1	N12	ME1.11	33	51	198	107	-0.22623	FALSE
G8	ME1.1	I07	ME1.9	23	35	198	67	-0.177358	FALSE
G8	ME1.1	K04	ME1.9	29	21	198	114	-0.0416667	FALSE
G8	ME1.1	K10	ME1.9	29	23	198	96	-0.0578231	FALSE
G8	ME1.1	L01	ME1.9	25	25	198	79	-0.0902527	FALSE
G8	ME1.1	O01	ME1.9	10	2	198	40	0.0252101	FALSE
G8	ME1.1	I11	ME1.10	35	42	198	110	-0.159091	FALSE
G8	ME1.1	K11	ME1.10	38	42	198	124	-0.142857	FALSE
G8	ME1.1	M08	ME1.10	29	45	198	130	-0.185976	FALSE
G8	ME1.1	N01	ME1.10	30	40	198	87	-0.175439	FALSE
G8	ME1.1	N09	ME1.10	29	47	198	97	-0.220339	FALSE
G8	ME1.1	C3	ME1.1	78	46	198	188	-0.0362694	TRUE
G8	ME1.1	F2	ME1.1	77	45	198	190	-0.0335052	TRUE
G8	ME1.1	F4	ME1.1	76	45	198	192	-0.0358974	TRUE
G8	ME1.1	G8	ME1.1	198	0	198	198	0.5	TRUE
G8	ME1.1	H11	ME1.1	79	46	198	179	-0.0344828	TRUE
G8	ME1.1	B1	ME1.2	70	46	198	160	-0.0614525	FALSE
G8	ME1.1	B4	ME1.2	68	46	198	157	-0.0676056	FALSE
G8	ME1.1	C5	ME1.2	71	44	198	167	-0.0465753	FALSE
G8	ME1.1	C6	ME1.2	71	45	198	160	-0.0530726	FALSE
G8	ME1.1	E12	ME1.2	68	43	198	183	-0.0472441	FALSE
G8	ME1.1	D6	ME1.3	74	41	198	201	-0.0200501	FALSE
G8	ME1.1	E1	ME1.3	71	41	198	189	-0.0284238	FALSE
G8	ME1.1	F1	ME1.3	73	40	198	188	-0.0181347	FALSE
G8	ME1.1	F3	ME1.3	71	40	198	190	-0.0231959	FALSE
G8	ME1.1	H3	ME1.3	60	36	198	168	-0.0327869	FALSE
G8	ME1.1	C1	ME1.4	65	33	198	151	-0.00286533	FALSE
G8	ME1.1	C2	ME1.4	66	33	198	152	0	FALSE
G8	ME1.1	C4	ME1.4	62	35	198	151	-0.0229226	FALSE
G8	ME1.1	E2	ME1.4	23	16	198	64	-0.0343511	FALSE
G8	ME1.1	H12	ME1.4	64	36	198	161	-0.0222841	FALSE
G8	ME1.1	H8	ME1.4	63	35	198	155	-0.01983	FALSE
G8	ME1.1	A6	ME1.5	50	40	198	159	-0.0840336	FALSE
G8	ME1.1	A8	ME1.5	49	40	198	154	-0.0880682	FALSE
G8	ME1.1	B3	ME1.5	70	35	198	172	0	FALSE
G8	ME1.1	D3	ME1.5	12	9	198	41	-0.0251046	FALSE
G8	ME1.1	G4	ME1.5	64	52	198	161	-0.111421	FALSE
G8	ME1.1	G6	ME1.5	156	0	198	169	0.425068	FALSE
G8	ME1.1	H5	ME1.5	51	62	198	148	-0.210983	FALSE
G8	ME1.1	B5	ME1.6	178	0	198	219	0.426859	FALSE
G8	ME1.1	C7	ME1.6	185	0	198	200	0.464824	FALSE
G8	ME1.1	C8	ME1.6	184	0	198	209	0.452088	FALSE
G8	ME1.1	F5	ME1.6	177	1	198	215	0.423729	FALSE
G8	ME1.1	F8	ME1.6	186	0	198	205	0.461538	FALSE
G8	ME1.1	G7	ME1.6	74	45	198	186	-0.0416667	FALSE
G8	ME1.1	A9	ME1.7	79	36	198	193	0.0179028	FALSE
G8	ME1.1	B10	ME1.7	76	38	198	196	0	FALSE
G8	ME1.1	B9	ME1.7	76	38	198	194	0	FALSE
G8	ME1.1	C9	ME1.7	74	38	198	188	-0.00518135	FALSE
G8	ME1.1	E8	ME1.7	78	37	198	199	0.0100756	FALSE
G8	ME1.1	F11	ME1.7	77	38	198	207	0.00246914	FALSE
G8	ME1.1	J12	ME1.7	38	35	198	126	-0.0987654	FALSE
G8	ME1.1	I04	ME1.8	67	33	198	155	0.00283286	FALSE
G8	ME1.1	K03	ME1.8	16	27	198	42	-0.158333	FALSE
G8	ME1.1	L03	ME1.8	61	35	198	145	-0.0262391	FALSE
G8	ME1.1	L05	ME1.8	66	34	198	156	-0.00564972	FALSE
G8	ME1.1	N08	ME1.8	59	36	198	142	-0.0382353	FALSE
G8	ME1.1	O04	ME1.8	65	28	198	159	0.0252101	FALSE
H11	ME1.1	L06	ME1.11	43	46	179	124	-0.161716	FALSE
H11	ME1.1	N05	ME1.11	45	46	179	126	-0.154098	FALSE
H11	ME1.1	N12	ME1.11	37	54	179	107	-0.248252	FALSE
H11	ME1.1	I07	ME1.9	17	33	179	67	-0.199187	FALSE
H11	ME1.1	K04	ME1.9	35	16	179	114	0.0102389	FALSE
H11	ME1.1	K10	ME1.9	22	25	179	96	-0.101818	FALSE
H11	ME1.1	L01	ME1.9	18	28	179	79	-0.147287	FALSE
H11	ME1.1	O01	ME1.9	15	2	179	40	0.0502283	FALSE
H11	ME1.1	I11	ME1.10	89	1	179	110	0.301038	FALSE
H11	ME1.1	K11	ME1.10	103	1	179	124	0.333333	FALSE
H11	ME1.1	M08	ME1.10	71	6	179	130	0.190939	FALSE
H11	ME1.1	N01	ME1.10	71	1	179	87	0.259398	FALSE
H11	ME1.1	N09	ME1.10	77	1	179	97	0.271739	FALSE
H11	ME1.1	C3	ME1.1	172	1	179	188	0.463215	TRUE
H11	ME1.1	F2	ME1.1	174	1	179	190	0.466125	TRUE
H11	ME1.1	F4	ME1.1	168	1	179	192	0.447439	TRUE
H11	ME1.1	G8	ME1.1	79	46	179	198	-0.0344828	TRUE
H11	ME1.1	H11	ME1.1	179	0	179	179	0.5	TRUE
H11	ME1.1	B1	ME1.2	65	39	179	160	-0.0383481	FALSE
H11	ME1.1	B4	ME1.2	63	39	179	157	-0.0446429	FALSE
H11	ME1.1	C5	ME1.2	70	40	179	167	-0.0289017	FALSE
H11	ME1.1	C6	ME1.2	69	40	179	160	-0.0324484	FALSE
H11	ME1.1	E12	ME1.2	63	39	179	183	-0.0414365	FALSE
H11	ME1.1	D6	ME1.3	72	37	179	201	-0.00526316	FALSE
H11	ME1.1	E1	ME1.3	70	37	179	189	-0.0108696	FALSE
H11	ME1.1	F1	ME1.3	72	37	179	188	-0.00544959	FALSE
H11	ME1.1	F3	ME1.3	70	37	179	190	-0.0108401	FALSE
H11	ME1.1	H3	ME1.3	59	36	179	168	-0.037464	FALSE
H11	ME1.1	C1	ME1.4	63	42	179	151	-0.0636364	FALSE
H11	ME1.1	C2	ME1.4	65	42	179	152	-0.0574018	FALSE
H11	ME1.1	C4	ME1.4	59	43	179	151	-0.0818182	FALSE
H11	ME1.1	E2	ME1.4	27	19	179	64	-0.0452675	FALSE
H11	ME1.1	H12	ME1.4	61	43	179	161	-0.0735294	FALSE
H11	ME1.1	H8	ME1.4	61	42	179	155	-0.0688623	FALSE
H11	ME1.1	A6	ME1.5	64	48	179	159	-0.0946746	FALSE
H11	ME1.1	A8	ME1.5	61	48	179	154	-0.105105	FALSE
H11	ME1.1	B3	ME1.5	57	40	179	172	-0.0655271	FALSE
H11	ME1.1	D3	ME1.5	11	16	179	41	-0.0954545	FALSE
H11	ME1.1	G4	ME1.5	52	50	179	161	-0.141176	FALSE
H11	ME1.1	G6	ME1.5	57	35	179	169	-0.0373563	FALSE
H11	ME1.1	H5	ME1.5	54	66	179	148	-0.238532	FALSE
H11	ME1.1	B5	ME1.6	82	35	179	219	0.0301508	FALSE
H11	ME1.1	C7	ME1.6	79	45	179	200	-0.0290237	FALSE
H11	ME1.1	C8	ME1.6	78	46	179	209	-0.0360825	FALSE
H11	ME1.1	F5	ME1.6	82	29	179	215	0.0609137	FALSE
H11	ME1.1	F8	ME1.6	78	44	179	205	-0.0260417	FALSE
H11	ME1.1	G7	ME1.6	164	0	179	186	0.449315	FALSE
H11	ME1.1	A9	ME1.7	75	47	179	193	-0.0510753	FALSE
H11	ME1.1	B10	ME1.7	74	49	179	196	-0.064	FALSE
H11	ME1.1	B9	ME1.7	74	49	179	194	-0.0643432	FALSE
H11	ME1.1	C9	ME1.7	72	49	179	188	-0.0708447	FALSE
H11	ME1.1	E8	ME1.7	77	48	179	199	-0.0502646	FALSE
H11	ME1.1	F11	ME1.7	75	49	179	207	-0.0595855	FALSE
H11	ME1.1	J12	ME1.7	36	49	179	126	-0.203279	FALSE
H11	ME1.1	I04	ME1.8	45	45	179	155	-0.134731	FALSE
H11	ME1.1	K03	ME1.8	11	30	179	42	-0.221719	FALSE
H11	ME1.1	L03	ME1.8	41	49	179	145	-0.175926	FALSE
H11	ME1.1	L05	ME1.8	44	45	179	156	-0.137313	FALSE
H11	ME1.1	N08	ME1.8	39	48	179	142	-0.17757	FALSE
H11	ME1.1	O04	ME1.8	42	39	179	159	-0.106509	FALSE
B1	ME1.2	L06	ME1.11	36	40	160	124	-0.15493	FALSE
B1	ME1.2	N05	ME1.11	37	42	160	126	-0.164336	FALSE
B1	ME1.2	N12	ME1.11	31	46	160	107	-0.228464	FALSE
B1	ME1.2	I07	ME1.9	19	39	160	67	-0.259912	FALSE
B1	ME1.2	K04	ME1.9	24	25	160	114	-0.0948905	FALSE
B1	ME1.2	K10	ME1.9	25	30	160	96	-0.136719	FALSE
B1	ME1.2	L01	ME1.9	17	33	160	79	-0.205021	FALSE
B1	ME1.2	O01	ME1.9	8	10	160	40	-0.06	FALSE
B1	ME1.2	I11	ME1.10	35	36	160	110	-0.137037	FALSE
B1	ME1.2	K11	ME1.10	36	37	160	124	-0.133803	FALSE
B1	ME1.2	M08	ME1.10	25	49	160	130	-0.251724	FALSE
B1	ME1.2	N01	ME1.10	28	38	160	87	-0.194332	FALSE
B1	ME1.2	N09	ME1.10	29	45	160	97	-0.237354	FALSE
B1	ME1.2	C3	ME1.1	65	39	160	188	-0.0373563	FALSE
B1	ME1.2	F2	ME1.1	66	39	160	190	-0.0342857	FALSE
B1	ME1.2	F4	ME1.1	65	40	160	192	-0.0426136	FALSE
B1	ME1.2	G8	ME1.1	70	46	160	198	-0.0614525	FALSE
B1	ME1.2	H11	ME1.1	65	39	160	179	-0.0383481	FALSE
B1	ME1.2	B1	ME1.2	160	0	160	160	0.5	TRUE
B1	ME1.2	B4	ME1.2	153	0	160	157	0.48265	TRUE
B1	ME1.2	C5	ME1.2	156	0	160	167	0.477064	TRUE
B1	ME1.2	C6	ME1.2	154	0	160	160	0.48125	TRUE
B1	ME1.2	E12	ME1.2	151	0	160	183	0.440233	TRUE
B1	ME1.2	D6	ME1.3	76	43	160	201	-0.0277008	FALSE
B1	ME1.2	E1	ME1.3	75	43	160	189	-0.0315186	FALSE
B1	ME1.2	F1	ME1.3	78	42	160	188	-0.0172414	FALSE
B1	ME1.2	F3	ME1.3	74	43	160	190	-0.0342857	FALSE
B1	ME1.2	H3	ME1.3	67	41	160	168	-0.0457317	FALSE
B1	ME1.2	C1	ME1.4	58	37	160	151	-0.0514469	FALSE
B1	ME1.2	C2	ME1.4	59	37	160	152	-0.0480769	FALSE
B1	ME1.2	C4	ME1.4	54	37	160	151	-0.0643087	FALSE
B1	ME1.2	E2	ME1.4	21	22	160	64	-0.102679	FALSE
B1	ME1.2	H12	ME1.4	58	39	160	161	-0.0623053	FALSE
B1	ME1.2	H8	ME1.4	58	38	160	155	-0.0571429	FALSE
B1	ME1.2	A6	ME1.5	54	38	160	159	-0.0689655	FALSE
B1	ME1.2	A8	ME1.5	51	36	160	154	-0.066879	FALSE
B1	ME1.2	B3	ME1.5	56	43	160	172	-0.0903614	FALSE
B1	ME1.2	D3	ME1.5	14	9	160	41	-0.0199005	FALSE
B1	ME1.2	G4	ME1.5	53	55	160	161	-0.17757	FALSE
B1	ME1.2	G6	ME1.5	58	42	160	169	-0.0790274	FALSE
B1	ME1.2	H5	ME1.5	43	68	160	148	-0.301948	FALSE
B1	ME1.2	B5	ME1.6	72	32	160	219	0.0211082	FALSE
B1	ME1.2	C7	ME1.6	72	46	160	200	-0.0555556	FALSE
B1	ME1.2	C8	ME1.6	72	47	160	209	-0.0596206	FALSE
B1	ME1.2	F5	ME1.6	72	31	160	215	0.0266667	FALSE
B1	ME1.2	F8	ME1.6	72	46	160	205	-0.0547945	FALSE
B1	ME1.2	G7	ME1.6	63	38	160	186	-0.0375723	FALSE
B1	ME1.2	A9	ME1.7	68	32	160	193	0.0113314	FALSE
B1	ME1.2	B10	ME1.7	68	31	160	196	0.0168539	FALSE
B1	ME1.2	B9	ME1.7	67	33	160	194	0.00282486	FALSE
B1	ME1.2	C9	ME1.7	67	33	160	188	0.00287356	FALSE
B1	ME1.2	E8	ME1.7	70	32	160	199	0.0167131	FALSE
B1	ME1.2	F11	ME1.7	69	33	160	207	0.00817439	FALSE
B1	ME1.2	J12	ME1.7	34	33	160	126	-0.111888	FALSE
B1	ME1.2	I04	ME1.8	40	41	160	155	-0.133333	FALSE
B1	ME1.2	K03	ME1.8	10	37	160	42	-0.316832	FALSE
B1	ME1.2	L03	ME1.8	37	44	160	145	-0.167213	FALSE
B1	ME1.2	L05	ME1.8	39	42	160	156	-0.142405	FALSE
B1	ME1.2	N08	ME1.8	33	44	160	142	-0.182119	FALSE
B1	ME1.2	O04	ME1.8	37	38	160	159	-0.122257	FALSE
B4	ME1.2	L06	ME1.11	35	40	157	124	-0.160142	FALSE
B4	ME1.2	N05	ME1.11	36	42	157	126	-0.169611	FALSE
B4	ME1.2	N12	ME1.11	30	46	157	107	-0.234848	FALSE
B4	ME1.2	I07	ME1.9	20	40	157	67	-0.267857	FALSE
B4	ME1.2	K04	ME1.9	24	25	157	114	-0.095941	FALSE
B4	ME1.2	K10	ME1.9	25	30	157	96	-0.13834	FALSE
B4	ME1.2	L01	ME1.9	17	33	157	79	-0.207627	FALSE
B4	ME1.2	O01	ME1.9	8	10	157	40	-0.0609137	FALSE
B4	ME1.2	I11	ME1.10	34	35	157	110	-0.134831	FALSE
B4	ME1.2	K11	ME1.10	35	36	157	124	-0.131673	FALSE
B4	ME1.2	M08	ME1.10	25	49	157	130	-0.254355	FALSE
B4	ME1.2	N01	ME1.10	27	37	157	87	-0.192623	FALSE
B4	ME1.2	N09	ME1.10	28	44	157	97	-0.23622	FALSE
B4	ME1.2	C3	ME1.1	64	39	157	188	-0.0405797	FALSE
B4	ME1.2	F2	ME1.1	64	39	157	190	-0.0403458	FALSE
B4	ME1.2	F4	ME1.1	64	40	157	192	-0.0458453	FALSE
B4	ME1.2	G8	ME1.1	68	46	157	198	-0.0676056	FALSE
B4	ME1.2	H11	ME1.1	63	39	157	179	-0.0446429	FALSE
[truncated: 2,738 more rows]

## Sheet: Plink_Comparisons
FID1	IID1	FID2	IID2	RT	EZ	Z0	Z1	Z2	PI_HAT	PHE	DST	PPC	RATIO	Categorized	Within-Colony?
1	ME2.1	A12	ME2.1	A4	OT	0	1	0	0	0	-1	0.796358	0.0228	0	TRUE
2	ME2.1	A12	ME2.1	D1	OT	0	1	0	0	0	-1	0.798907	0.0228	0	TRUE
3	ME2.1	A12	ME2.1	D5	OT	0	1	0	0	0	-1	0.798467	0.0228	0	TRUE
4	ME2.1	A12	ME2.1	H7	OT	0	1	0	0	0	-1	0.781818	0.8413	NA	TRUE
5	ME2.1	A12	ME2.1	O05	OT	0	1	0	0	0	-1	0.777349	0.0228	0	TRUE
6	ME2.1	A12	ME2.2	A1	UN	NA	1	0	0	0	-1	0.792969	0.0786	0	FALSE
7	ME2.1	A12	ME2.2	A2	UN	NA	1	0	0	0	-1	0.791139	0.0228	0	FALSE
8	ME2.1	A12	ME2.2	D11	UN	NA	1	0	0	0	-1	0.788262	0.0228	0	FALSE
9	ME2.1	A12	ME2.2	D2	UN	NA	1	0	0	0	-1	0.792388	0.0228	0	FALSE
10	ME2.1	A12	ME2.2	H2	UN	NA	1	0	0	0	-1	0.767199	0.3085	1	FALSE
11	ME2.1	A12	ME2.3	B12	UN	NA	1	0	0	0	-1	0.783643	0.0228	0	FALSE
12	ME2.1	A12	ME2.3	B2	UN	NA	1	0	0	0	-1	0.782523	0.0228	0	FALSE
13	ME2.1	A12	ME2.3	C12	UN	NA	1	0	0	0	-1	0.780886	0.0228	0	FALSE
14	ME2.1	A12	ME2.3	D9	UN	NA	1	0	0	0	-1	0.782201	0.0228	0	FALSE
15	ME2.1	A12	ME2.3	E6	UN	NA	1	0	0	0	-1	0.763603	0.0228	0	FALSE
16	ME2.1	A12	ME2.3	F9	UN	NA	1	0	0	0	-1	0.778679	0.0228	0	FALSE
17	ME2.1	A12	ME2.3	G3	UN	NA	1	0	0	0	-1	0.708768	0.3085	1	FALSE
18	ME2.1	A12	ME2.3	H6	UN	NA	1	0	0	0	-1	0.79883	0.0228	0	FALSE
19	ME2.1	A12	ME2.4	A7	UN	NA	1	0	0	0	-1	0.76568	0.8413	NA	FALSE
20	ME2.1	A12	ME2.4	C10	UN	NA	1	0	0	0	-1	0.786477	0.8413	NA	FALSE
21	ME2.1	A12	ME2.4	D7	UN	NA	1	0	0	0	-1	0.770712	0.8413	NA	FALSE
22	ME2.1	A12	ME2.4	E3	UN	NA	1	0	0	0	-1	0.767372	0.3085	1	FALSE
23	ME2.1	A12	ME2.4	F7	UN	NA	0.9336	0	0.0664	0.0664	-1	0.787397	0.8413	NA	FALSE
24	ME2.1	A12	ME2.5	A3	UN	NA	1	0	0	0	-1	0.788742	0.0228	0	FALSE
25	ME2.1	A12	ME2.5	B7	UN	NA	1	0	0	0	-1	0.796748	0.1103	0.5	FALSE
26	ME2.1	A12	ME2.5	B8	UN	NA	0.842	0.158	0	0.079	-1	0.775439	0.8413	NA	FALSE
27	ME2.1	A12	ME2.5	D4	UN	NA	0.8009	0.1991	0	0.0996	-1	0.777586	0.8413	NA	FALSE
28	ME2.1	A12	ME2.5	H10	UN	NA	0.7225	0.2775	0	0.1387	-1	0.758721	0.3085	1	FALSE
29	ME2.1	A4	ME2.1	D1	OT	0	0	0.0921	0.9079	0.954	-1	0.987248	0.8413	NA	TRUE
30	ME2.1	A4	ME2.1	D5	OT	0	0	0.1076	0.8924	0.9462	-1	0.985091	0.8413	NA	TRUE
31	ME2.1	A4	ME2.1	H7	OT	0	1	0	0	0	-1	0.789183	0.8413	NA	TRUE
32	ME2.1	A4	ME2.1	O05	OT	0	0.0238	0.3164	0.6598	0.818	-1	0.950809	0.8413	NA	TRUE
33	ME2.1	A4	ME2.2	A1	UN	NA	0.833	0	0.167	0.167	-1	0.809102	0.7603	NA	FALSE
34	ME2.1	A4	ME2.2	A2	UN	NA	0.8133	0	0.1867	0.1867	-1	0.81243	0.0228	0	FALSE
35	ME2.1	A4	ME2.2	D11	UN	NA	0.7928	0	0.2072	0.2072	-1	0.817469	0.0228	0	FALSE
36	ME2.1	A4	ME2.2	D2	UN	NA	0.8081	0	0.1919	0.1919	-1	0.81222	0.3085	1	FALSE
37	ME2.1	A4	ME2.2	H2	UN	NA	1	0	0	0	-1	0.778511	0.3085	1	FALSE
38	ME2.1	A4	ME2.3	B12	UN	NA	1	0	0	0	-1	0.798077	0.0228	0	FALSE
39	ME2.1	A4	ME2.3	B2	UN	NA	1	0	0	0	-1	0.80179	0.3085	1	FALSE
40	ME2.1	A4	ME2.3	C12	UN	NA	1	0	0	0	-1	0.799092	0.3085	1	FALSE
41	ME2.1	A4	ME2.3	D9	UN	NA	1	0	0	0	-1	0.800799	0.0228	0	FALSE
42	ME2.1	A4	ME2.3	E6	UN	NA	1	0	0	0	-1	0.787146	0.0228	0	FALSE
43	ME2.1	A4	ME2.3	F9	UN	NA	1	0	0	0	-1	0.79661	0.3085	1	FALSE
44	ME2.1	A4	ME2.3	G3	UN	NA	1	0	0	0	-1	0.680894	0.3085	1	FALSE
45	ME2.1	A4	ME2.3	H6	UN	NA	0	0.0988	0.9012	0.9506	-1	0.986317	0.8413	NA	FALSE
46	ME2.1	A4	ME2.4	A7	UN	NA	1	0	0	0	-1	0.777457	0.3085	1	FALSE
47	ME2.1	A4	ME2.4	C10	UN	NA	0.7387	0.1564	0.105	0.1832	-1	0.812281	0.8413	NA	FALSE
48	ME2.1	A4	ME2.4	D7	UN	NA	1	0	0	0	-1	0.788155	0.3085	1	FALSE
49	ME2.1	A4	ME2.4	E3	UN	NA	1	0	0	0	-1	0.78047	0.3085	1	FALSE
50	ME2.1	A4	ME2.4	F7	UN	NA	0.9094	0	0.0906	0.0906	-1	0.794355	0.3085	1	FALSE
51	ME2.1	A4	ME2.5	A3	UN	NA	0.8461	0	0.1539	0.1539	-1	0.808538	0.3085	1	FALSE
52	ME2.1	A4	ME2.5	B7	UN	NA	0.8315	0	0.1685	0.1685	-1	0.80974	0.3085	1	FALSE
53	ME2.1	A4	ME2.5	B8	UN	NA	0.7386	0.0919	0.1695	0.2155	-1	0.821226	0.8413	NA	FALSE
54	ME2.1	A4	ME2.5	D4	UN	NA	0.7319	0.0667	0.2013	0.2347	-1	0.826209	0.8413	NA	FALSE
55	ME2.1	A4	ME2.5	H10	UN	NA	0.7586	0.1669	0.0745	0.158	-1	0.806342	0.8413	NA	FALSE
56	ME2.1	D1	ME2.1	D5	OT	0	0	0.099	0.901	0.9505	-1	0.986287	0.8413	NA	TRUE
57	ME2.1	D1	ME2.1	H7	OT	0	1	0	0	0	-1	0.79235	0.8413	NA	TRUE
58	ME2.1	D1	ME2.1	O05	OT	0	0.0236	0.344	0.6324	0.8044	-1	0.947044	0.8413	NA	TRUE
59	ME2.1	D1	ME2.2	A1	UN	NA	0.8332	0	0.1668	0.1668	-1	0.809524	0.7603	NA	FALSE
60	ME2.1	D1	ME2.2	A2	UN	NA	0.8195	0	0.1805	0.1805	-1	0.811667	0.0228	0	FALSE
61	ME2.1	D1	ME2.2	D11	UN	NA	0.8064	0	0.1936	0.1936	-1	0.815145	0.0228	0	FALSE
62	ME2.1	D1	ME2.2	D2	UN	NA	0.797	0	0.203	0.203	-1	0.814794	0.3085	1	FALSE
63	ME2.1	D1	ME2.2	H2	UN	NA	1	0	0	0	-1	0.777316	0.3085	1	FALSE
64	ME2.1	D1	ME2.3	B12	UN	NA	1	0	0	0	-1	0.801792	0.0228	0	FALSE
65	ME2.1	D1	ME2.3	B2	UN	NA	1	0	0	0	-1	0.80531	0.3085	1	FALSE
66	ME2.1	D1	ME2.3	C12	UN	NA	1	0	0	0	-1	0.801578	0.0228	0	FALSE
67	ME2.1	D1	ME2.3	D9	UN	NA	1	0	0	0	-1	0.801471	0.0228	0	FALSE
68	ME2.1	D1	ME2.3	E6	UN	NA	1	0	0	0	-1	0.788798	0.0228	0	FALSE
69	ME2.1	D1	ME2.3	F9	UN	NA	1	0	0	0	-1	0.796753	0.0228	0	FALSE
70	ME2.1	D1	ME2.3	G3	UN	NA	1	0	0	0	-1	0.680279	0.3085	1	FALSE
71	ME2.1	D1	ME2.3	H6	UN	NA	0	0.1264	0.8736	0.9368	-1	0.982486	0.8413	NA	FALSE
72	ME2.1	D1	ME2.4	A7	UN	NA	1	0	0	0	-1	0.782609	0.3085	1	FALSE
73	ME2.1	D1	ME2.4	C10	UN	NA	0.7301	0.1587	0.1111	0.1905	-1	0.813873	0.8413	NA	FALSE
74	ME2.1	D1	ME2.4	D7	UN	NA	1	0	0	0	-1	0.785795	0.3085	1	FALSE
75	ME2.1	D1	ME2.4	E3	UN	NA	1	0	0	0	-1	0.778417	0.3085	1	FALSE
76	ME2.1	D1	ME2.4	F7	UN	NA	0.9002	0	0.0998	0.0998	-1	0.796465	0.3085	1	FALSE
77	ME2.1	D1	ME2.5	A3	UN	NA	0.8281	0	0.1719	0.1719	-1	0.812261	0.3085	1	FALSE
78	ME2.1	D1	ME2.5	B7	UN	NA	0.8317	0	0.1683	0.1683	-1	0.810112	0.3085	1	FALSE
79	ME2.1	D1	ME2.5	B8	UN	NA	0.7352	0.1282	0.1365	0.2006	-1	0.816949	0.8413	NA	FALSE
80	ME2.1	D1	ME2.5	D4	UN	NA	0.7459	0.0596	0.1945	0.2243	-1	0.824053	0.8413	NA	FALSE
81	ME2.1	D1	ME2.5	H10	UN	NA	0.7741	0.1429	0.083	0.1544	-1	0.80618	0.8413	NA	FALSE
82	ME2.1	D5	ME2.1	H7	OT	0	1	0	0	0	-1	0.788609	0.8413	NA	TRUE
83	ME2.1	D5	ME2.1	O05	OT	0	0.0236	0.3137	0.6627	0.8195	-1	0.951235	0.8413	NA	TRUE
84	ME2.1	D5	ME2.2	A1	UN	NA	0.8189	0	0.1811	0.1811	-1	0.812344	0.7603	NA	FALSE
85	ME2.1	D5	ME2.2	A2	UN	NA	0.8116	0	0.1884	0.1884	-1	0.812084	0.0228	0	FALSE
86	ME2.1	D5	ME2.2	D11	UN	NA	0.7981	0	0.2019	0.2019	-1	0.81576	0.0228	0	FALSE
87	ME2.1	D5	ME2.2	D2	UN	NA	0.8031	0	0.1969	0.1969	-1	0.812639	0.3085	1	FALSE
88	ME2.1	D5	ME2.2	H2	UN	NA	1	0	0	0	-1	0.778173	0.3085	1	FALSE
89	ME2.1	D5	ME2.3	B12	UN	NA	1	0	0	0	-1	0.798767	0.0228	0	FALSE
90	ME2.1	D5	ME2.3	B2	UN	NA	1	0	0	0	-1	0.802399	0.3085	1	FALSE
91	ME2.1	D5	ME2.3	C12	UN	NA	1	0	0	0	-1	0.797632	0.0228	0	FALSE
92	ME2.1	D5	ME2.3	D9	UN	NA	1	0	0	0	-1	0.794915	0.0228	0	FALSE
93	ME2.1	D5	ME2.3	E6	UN	NA	1	0	0	0	-1	0.790888	0.0228	0	FALSE
94	ME2.1	D5	ME2.3	F9	UN	NA	1	0	0	0	-1	0.795073	0.0228	0	FALSE
95	ME2.1	D5	ME2.3	G3	UN	NA	1	0	0	0	-1	0.688119	0.3085	1	FALSE
96	ME2.1	D5	ME2.3	H6	UN	NA	0	0.1141	0.8859	0.943	-1	0.984199	0.8413	NA	FALSE
97	ME2.1	D5	ME2.4	A7	UN	NA	1	0	0	0	-1	0.777397	0.3085	1	FALSE
98	ME2.1	D5	ME2.4	C10	UN	NA	0.7284	0.1584	0.1132	0.1924	-1	0.814302	0.8413	NA	FALSE
99	ME2.1	D5	ME2.4	D7	UN	NA	1	0	0	0	-1	0.789089	0.3085	1	FALSE
100	ME2.1	D5	ME2.4	E3	UN	NA	1	0	0	0	-1	0.778098	0.3085	1	FALSE
101	ME2.1	D5	ME2.4	F7	UN	NA	0.9124	0.0107	0.077	0.0823	-1	0.793417	0.3085	1	FALSE
102	ME2.1	D5	ME2.5	A3	UN	NA	0.8548	0	0.1452	0.1452	-1	0.807791	0.3085	1	FALSE
103	ME2.1	D5	ME2.5	B7	UN	NA	0.8272	0	0.1728	0.1728	-1	0.810811	0.3085	1	FALSE
104	ME2.1	D5	ME2.5	B8	UN	NA	0.7369	0.0958	0.1673	0.2152	-1	0.821065	0.8413	NA	FALSE
105	ME2.1	D5	ME2.5	D4	UN	NA	0.7476	0.0396	0.2128	0.2326	-1	0.826451	0.8413	NA	FALSE
106	ME2.1	D5	ME2.5	H10	UN	NA	0.775	0.1227	0.1023	0.1636	-1	0.808774	0.8413	NA	FALSE
107	ME2.1	H7	ME2.1	O05	OT	0	1	0	0	0	-1	0.756757	0.8413	NA	TRUE
108	ME2.1	H7	ME2.2	A1	UN	NA	1	0	0	0	-1	0.744819	0.0786	0	FALSE
109	ME2.1	H7	ME2.2	A2	UN	NA	1	0	0	0	-1	0.754577	0.0228	0	FALSE
110	ME2.1	H7	ME2.2	D11	UN	NA	1	0	0	0	-1	0.75945	0.0228	0	FALSE
111	ME2.1	H7	ME2.2	D2	UN	NA	1	0	0	0	-1	0.754014	0.0228	0	FALSE
112	ME2.1	H7	ME2.2	H2	UN	NA	1	0	0	0	-1	0.78083	0.3085	1	FALSE
113	ME2.1	H7	ME2.3	B12	UN	NA	1	0	0	0	-1	0.808806	0.0228	0	FALSE
114	ME2.1	H7	ME2.3	B2	UN	NA	0.8163	0	0.1837	0.1837	-1	0.810458	0.3085	1	FALSE
115	ME2.1	H7	ME2.3	C12	UN	NA	1	0	0	0	-1	0.805233	0.0228	0	FALSE
116	ME2.1	H7	ME2.3	D9	UN	NA	1	0	0	0	-1	0.808772	0.0228	0	FALSE
117	ME2.1	H7	ME2.3	E6	UN	NA	1	0	0	0	-1	0.797101	0.0228	0	FALSE
118	ME2.1	H7	ME2.3	F9	UN	NA	1	0	0	0	-1	0.802083	0.0228	0	FALSE
119	ME2.1	H7	ME2.3	G3	UN	NA	1	0	0	0	-1	0.684265	0.3085	1	FALSE
120	ME2.1	H7	ME2.3	H6	UN	NA	1	0	0	0	-1	0.785714	0.8413	NA	FALSE
121	ME2.1	H7	ME2.4	A7	UN	NA	1	0	0	0	-1	0.787158	0.8413	NA	FALSE
122	ME2.1	H7	ME2.4	C10	UN	NA	1	0	0	0	-1	0.784689	0.8413	NA	FALSE
123	ME2.1	H7	ME2.4	D7	UN	NA	1	0	0	0	-1	0.788642	0.8413	NA	FALSE
124	ME2.1	H7	ME2.4	E3	UN	NA	1	0	0	0	-1	0.797727	0.3085	1	FALSE
125	ME2.1	H7	ME2.4	F7	UN	NA	0.8812	0.0231	0.0957	0.1073	-1	0.798701	0.8413	NA	FALSE
126	ME2.1	H7	ME2.5	A3	UN	NA	0.9649	0	0.0351	0.0351	-1	0.781374	0.3085	1	FALSE
127	ME2.1	H7	ME2.5	B7	UN	NA	0.885	0.0994	0.0157	0.0653	-1	0.787283	0.3085	1	FALSE
128	ME2.1	H7	ME2.5	B8	UN	NA	0.7593	0.2407	0	0.1204	-1	0.790454	0.8413	NA	FALSE
129	ME2.1	H7	ME2.5	D4	UN	NA	0.7682	0.2145	0.0173	0.1246	-1	0.797592	0.8413	NA	FALSE
130	ME2.1	H7	ME2.5	H10	UN	NA	0.7209	0.2791	0	0.1395	-1	0.784393	0.8413	NA	FALSE
131	ME2.1	O05	ME2.2	A1	UN	NA	0.9421	0	0.0579	0.0579	-1	0.785517	0.7603	NA	FALSE
132	ME2.1	O05	ME2.2	A2	UN	NA	0.9185	0	0.0815	0.0815	-1	0.788387	0.0228	0	FALSE
133	ME2.1	O05	ME2.2	D11	UN	NA	0.9519	0	0.0481	0.0481	-1	0.78275	0.0228	0	FALSE
134	ME2.1	O05	ME2.2	D2	UN	NA	1	0	0	0	-1	0.783679	0.3085	1	FALSE
135	ME2.1	O05	ME2.2	H2	UN	NA	1	0	0	0	-1	0.755187	0.3085	1	FALSE
136	ME2.1	O05	ME2.3	B12	UN	NA	1	0	0	0	-1	0.782581	0.0228	0	FALSE
137	ME2.1	O05	ME2.3	B2	UN	NA	1	0	0	0	-1	0.783381	0.8413	NA	FALSE
138	ME2.1	O05	ME2.3	C12	UN	NA	1	0	0	0	-1	0.781901	0.0228	0	FALSE
139	ME2.1	O05	ME2.3	D9	UN	NA	1	0	0	0	-1	0.781169	0.0228	0	FALSE
140	ME2.1	O05	ME2.3	E6	UN	NA	1	0	0	0	-1	0.769746	0.0228	0	FALSE
141	ME2.1	O05	ME2.3	F9	UN	NA	1	0	0	0	-1	0.785714	0.0228	0	FALSE
142	ME2.1	O05	ME2.3	G3	UN	NA	1	0	0	0	-1	0.678344	0.0786	0	FALSE
143	ME2.1	O05	ME2.3	H6	UN	NA	0.0248	0.2921	0.6831	0.8291	-1	0.953956	0.8413	NA	FALSE
144	ME2.1	O05	ME2.4	A7	UN	NA	1	0	0	0	-1	0.75233	0.3085	1	FALSE
145	ME2.1	O05	ME2.4	C10	UN	NA	0.7694	0.2306	0	0.1153	-1	0.787062	0.8413	NA	FALSE
146	ME2.1	O05	ME2.4	D7	UN	NA	1	0	0	0	-1	0.7654	0.3085	1	FALSE
147	ME2.1	O05	ME2.4	E3	UN	NA	1	0	0	0	-1	0.755401	0.3085	1	FALSE
148	ME2.1	O05	ME2.4	F7	UN	NA	0.9391	0.0609	0	0.0305	-1	0.767952	0.3085	1	FALSE
149	ME2.1	O05	ME2.5	A3	UN	NA	0.9048	0.0209	0.0743	0.0847	-1	0.793696	0.8413	NA	FALSE
150	ME2.1	O05	ME2.5	B7	UN	NA	0.8778	0	0.1222	0.1222	-1	0.798843	0.8413	NA	FALSE
151	ME2.1	O05	ME2.5	B8	UN	NA	0.8097	0.1159	0.0744	0.1324	-1	0.801923	0.8413	NA	FALSE
152	ME2.1	O05	ME2.5	D4	UN	NA	0.8332	0.1222	0.0447	0.1058	-1	0.795775	0.8413	NA	FALSE
153	ME2.1	O05	ME2.5	H10	UN	NA	0.7458	0.2542	0	0.1271	-1	0.772494	0.8413	NA	FALSE
154	ME2.2	A1	ME2.2	A2	OT	0	0	0.1329	0.8671	0.9336	-1	0.981591	0.7603	NA	TRUE
155	ME2.2	A1	ME2.2	D11	OT	0	0.0228	0.1223	0.8549	0.916	-1	0.977924	0.7603	NA	TRUE
156	ME2.2	A1	ME2.2	D2	OT	0	0	0.167	0.833	0.9165	-1	0.976868	0.7603	NA	TRUE
157	ME2.2	A1	ME2.2	H2	OT	0	1	0	0	0	-1	0.7574	0.7603	NA	TRUE
158	ME2.2	A1	ME2.3	B12	UN	NA	1	0	0	0	-1	0.749689	0.0786	0	FALSE
159	ME2.2	A1	ME2.3	B2	UN	NA	1	0	0	0	-1	0.746649	0.0786	0	FALSE
160	ME2.2	A1	ME2.3	C12	UN	NA	1	0	0	0	-1	0.744668	0.0786	0	FALSE
161	ME2.2	A1	ME2.3	D9	UN	NA	1	0	0	0	-1	0.74875	0.0786	0	FALSE
162	ME2.2	A1	ME2.3	E6	UN	NA	1	0	0	0	-1	0.733035	0.0786	0	FALSE
163	ME2.2	A1	ME2.3	F9	UN	NA	1	0	0	0	-1	0.743781	0.0786	0	FALSE
164	ME2.2	A1	ME2.3	G3	UN	NA	1	0	0	0	-1	0.660819	0.0786	0	FALSE
165	ME2.2	A1	ME2.3	H6	UN	NA	0.8279	0	0.1721	0.1721	-1	0.809886	0.0786	0	FALSE
166	ME2.2	A1	ME2.4	A7	UN	NA	1	0	0	0	-1	0.750316	0.0786	0	FALSE
167	ME2.2	A1	ME2.4	C10	UN	NA	1	0	0	0	-1	0.78121	0.0786	0	FALSE
168	ME2.2	A1	ME2.4	D7	UN	NA	1	0	0	0	-1	0.759074	0.0786	0	FALSE
169	ME2.2	A1	ME2.4	E3	UN	NA	1	0	0	0	-1	0.751445	0.0786	0	FALSE
170	ME2.2	A1	ME2.4	F7	UN	NA	1	0	0	0	-1	0.768987	0.0786	0	FALSE
171	ME2.2	A1	ME2.5	A3	UN	NA	1	0	0	0	-1	0.773713	0.0786	0	FALSE
172	ME2.2	A1	ME2.5	B7	UN	NA	1	0	0	0	-1	0.771144	0.0786	0	FALSE
173	ME2.2	A1	ME2.5	B8	UN	NA	1	0	0	0	-1	0.763716	0.0786	0	FALSE
174	ME2.2	A1	ME2.5	D4	UN	NA	1	0	0	0	-1	0.764963	0.0786	0	FALSE
175	ME2.2	A1	ME2.5	H10	UN	NA	1	0	0	0	-1	0.744668	0.0786	0	FALSE
176	ME2.2	A2	ME2.2	D11	OT	0	0	0.1108	0.8892	0.9446	-1	0.984656	0.8413	NA	TRUE
177	ME2.2	A2	ME2.2	D2	OT	0	0	0.076	0.924	0.962	-1	0.989474	0.8413	NA	TRUE
178	ME2.2	A2	ME2.2	H2	OT	0	1	0	0	0	-1	0.75905	0.0228	0	TRUE
179	ME2.2	A2	ME2.3	B12	UN	NA	1	0	0	0	-1	0.754181	0.0228	0	FALSE
180	ME2.2	A2	ME2.3	B2	UN	NA	1	0	0	0	-1	0.745943	0.0228	0	FALSE
181	ME2.2	A2	ME2.3	C12	UN	NA	1	0	0	0	-1	0.750563	0.0228	0	FALSE
182	ME2.2	A2	ME2.3	D9	UN	NA	1	0	0	0	-1	0.754494	0.0228	0	FALSE
183	ME2.2	A2	ME2.3	E6	UN	NA	1	0	0	0	-1	0.737847	0.0228	0	FALSE
184	ME2.2	A2	ME2.3	F9	UN	NA	1	0	0	0	-1	0.755295	0.0228	0	FALSE
185	ME2.2	A2	ME2.3	G3	UN	NA	1	0	0	0	-1	0.660542	0.0228	0	FALSE
186	ME2.2	A2	ME2.3	H6	UN	NA	0.8127	0	0.1873	0.1873	-1	0.812785	0.0228	0	FALSE
187	ME2.2	A2	ME2.4	A7	UN	NA	1	0	0	0	-1	0.755708	0.0228	0	FALSE
188	ME2.2	A2	ME2.4	C10	UN	NA	1	0	0	0	-1	0.790267	0.3085	1	FALSE
189	ME2.2	A2	ME2.4	D7	UN	NA	1	0	0	0	-1	0.765801	0.0228	0	FALSE
190	ME2.2	A2	ME2.4	E3	UN	NA	1	0	0	0	-1	0.75	0.0786	0	FALSE
191	ME2.2	A2	ME2.4	F7	UN	NA	1	0	0	0	-1	0.7719	0.0228	0	FALSE
192	ME2.2	A2	ME2.5	A3	UN	NA	1	0	0	0	-1	0.774051	0.0228	0	FALSE
193	ME2.2	A2	ME2.5	B7	UN	NA	1	0	0	0	-1	0.782851	0.0228	0	FALSE
194	ME2.2	A2	ME2.5	B8	UN	NA	1	0	0	0	-1	0.771044	0.0228	0	FALSE
195	ME2.2	A2	ME2.5	D4	UN	NA	1	0	0	0	-1	0.776418	0.0228	0	FALSE
196	ME2.2	A2	ME2.5	H10	UN	NA	1	0	0	0	-1	0.752809	0.0228	0	FALSE
197	ME2.2	D11	ME2.2	D2	OT	0	0	0.1259	0.8741	0.937	-1	0.982558	0.8413	NA	TRUE
198	ME2.2	D11	ME2.2	H2	OT	0	1	0	0	0	-1	0.763068	0.0228	0	TRUE
199	ME2.2	D11	ME2.3	B12	UN	NA	1	0	0	0	-1	0.752242	0.0228	0	FALSE
200	ME2.2	D11	ME2.3	B2	UN	NA	1	0	0	0	-1	0.751253	0.0228	0	FALSE
201	ME2.2	D11	ME2.3	C12	UN	NA	1	0	0	0	-1	0.751697	0.0228	0	FALSE
202	ME2.2	D11	ME2.3	D9	UN	NA	1	0	0	0	-1	0.751131	0.0228	0	FALSE
203	ME2.2	D11	ME2.3	E6	UN	NA	1	0	0	0	-1	0.744186	0.0228	0	FALSE
204	ME2.2	D11	ME2.3	F9	UN	NA	1	0	0	0	-1	0.748876	0.0228	0	FALSE
205	ME2.2	D11	ME2.3	G3	UN	NA	1	0	0	0	-1	0.662768	0.0228	0	FALSE
206	ME2.2	D11	ME2.3	H6	UN	NA	0.7789	0	0.2211	0.2211	-1	0.819173	0.0228	0	FALSE
207	ME2.2	D11	ME2.4	A7	UN	NA	1	0	0	0	-1	0.758305	0.0228	0	FALSE
208	ME2.2	D11	ME2.4	C10	UN	NA	1	0	0	0	-1	0.789779	0.3085	1	FALSE
209	ME2.2	D11	ME2.4	D7	UN	NA	1	0	0	0	-1	0.768362	0.0228	0	FALSE
210	ME2.2	D11	ME2.4	E3	UN	NA	1	0	0	0	-1	0.756815	0.0786	0	FALSE
211	ME2.2	D11	ME2.4	F7	UN	NA	1	0	0	0	-1	0.774857	0.0228	0	FALSE
212	ME2.2	D11	ME2.5	A3	UN	NA	1	0	0	0	-1	0.779898	0.0228	0	FALSE
213	ME2.2	D11	ME2.5	B7	UN	NA	1	0	0	0	-1	0.779955	0.0228	0	FALSE
214	ME2.2	D11	ME2.5	B8	UN	NA	1	0	0	0	-1	0.768623	0.0228	0	FALSE
215	ME2.2	D11	ME2.5	D4	UN	NA	1	0	0	0	-1	0.773743	0.0228	0	FALSE
216	ME2.2	D11	ME2.5	H10	UN	NA	1	0	0	0	-1	0.758174	0.0228	0	FALSE
217	ME2.2	D2	ME2.2	H2	OT	0	1	0	0	0	-1	0.762712	0.3085	1	TRUE
218	ME2.2	D2	ME2.3	B12	UN	NA	1	0	0	0	-1	0.755284	0.0228	0	FALSE
219	ME2.2	D2	ME2.3	B2	UN	NA	1	0	0	0	-1	0.74969	0.0228	0	FALSE
220	ME2.2	D2	ME2.3	C12	UN	NA	1	0	0	0	-1	0.753933	0.0228	0	FALSE
221	ME2.2	D2	ME2.3	D9	UN	NA	1	0	0	0	-1	0.75477	0.0228	0	FALSE
222	ME2.2	D2	ME2.3	E6	UN	NA	1	0	0	0	-1	0.743072	0.0228	0	FALSE
223	ME2.2	D2	ME2.3	F9	UN	NA	1	0	0	0	-1	0.753066	0.0228	0	FALSE
224	ME2.2	D2	ME2.3	G3	UN	NA	1	0	0	0	-1	0.662162	0.0228	0	FALSE
225	ME2.2	D2	ME2.3	H6	UN	NA	0.797	0	0.203	0.203	-1	0.815849	0.0228	0	FALSE
226	ME2.2	D2	ME2.4	A7	UN	NA	1	0	0	0	-1	0.754846	0.0228	0	FALSE
227	ME2.2	D2	ME2.4	C10	UN	NA	1	0	0	0	-1	0.788773	0.3085	1	FALSE
228	ME2.2	D2	ME2.4	D7	UN	NA	1	0	0	0	-1	0.764938	0.0228	0	FALSE
229	ME2.2	D2	ME2.4	E3	UN	NA	1	0	0	0	-1	0.752482	0.0786	0	FALSE
230	ME2.2	D2	ME2.4	F7	UN	NA	1	0	0	0	-1	0.772469	0.0228	0	FALSE
231	ME2.2	D2	ME2.5	A3	UN	NA	1	0	0	0	-1	0.77995	0.0228	0	FALSE
232	ME2.2	D2	ME2.5	B7	UN	NA	1	0	0	0	-1	0.782294	0.0228	0	FALSE
233	ME2.2	D2	ME2.5	B8	UN	NA	1	0	0	0	-1	0.769921	0.0228	0	FALSE
234	ME2.2	D2	ME2.5	D4	UN	NA	1	0	0	0	-1	0.773637	0.0228	0	FALSE
235	ME2.2	D2	ME2.5	H10	UN	NA	1	0	0	0	-1	0.753933	0.0228	0	FALSE
236	ME2.2	H2	ME2.3	B12	UN	NA	1	0	0	0	-1	0.788507	0.0228	0	FALSE
237	ME2.2	H2	ME2.3	B2	UN	NA	0.9077	0.0011	0.0912	0.0917	-1	0.795784	0.3085	1	FALSE
238	ME2.2	H2	ME2.3	C12	UN	NA	1	0	0	0	-1	0.781775	0.0228	0	FALSE
239	ME2.2	H2	ME2.3	D9	UN	NA	1	0	0	0	-1	0.785372	0.0228	0	FALSE
240	ME2.2	H2	ME2.3	E6	UN	NA	1	0	0	0	-1	0.783784	0.0228	0	FALSE
241	ME2.2	H2	ME2.3	F9	UN	NA	1	0	0	0	-1	0.782479	0.0228	0	FALSE
242	ME2.2	H2	ME2.3	G3	UN	NA	1	0	0	0	-1	0.703219	0.0786	0	FALSE
243	ME2.2	H2	ME2.3	H6	UN	NA	1	0	0	0	-1	0.782767	0.3085	1	FALSE
244	ME2.2	H2	ME2.4	A7	UN	NA	1	0	0	0	-1	0.796631	0.8413	NA	FALSE
245	ME2.2	H2	ME2.4	C10	UN	NA	0.6602	0.3398	0	0.1699	-1	0.772783	0.8413	NA	FALSE
246	ME2.2	H2	ME2.4	D7	UN	NA	1	0	0	0	-1	0.794856	0.8413	NA	FALSE
247	ME2.2	H2	ME2.4	E3	UN	NA	0.8398	0	0.1602	0.1602	-1	0.806184	0.7603	NA	FALSE
248	ME2.2	H2	ME2.4	F7	UN	NA	0.7139	0.253	0.0331	0.1596	-1	0.804452	0.8413	NA	FALSE
249	ME2.2	H2	ME2.5	A3	UN	NA	1	0	0	0	-1	0.788487	0.8413	NA	FALSE
250	ME2.2	H2	ME2.5	B7	UN	NA	1	0	0	0	-1	0.786817	0.8413	NA	FALSE
251	ME2.2	H2	ME2.5	B8	UN	NA	1	0	0	0	-1	0.758703	0.3085	1	FALSE
252	ME2.2	H2	ME2.5	D4	UN	NA	1	0	0	0	-1	0.76131	0.3085	1	FALSE
253	ME2.2	H2	ME2.5	H10	UN	NA	1	0	0	0	-1	0.754491	0.3085	1	FALSE
254	ME2.3	B12	ME2.3	B2	OT	0	0	0.1582	0.8418	0.9209	-1	0.978081	0.8413	NA	TRUE
255	ME2.3	B12	ME2.3	C12	OT	0	0	0.0805	0.9195	0.9597	-1	0.988842	0.8413	NA	TRUE
256	ME2.3	B12	ME2.3	D9	OT	0	0	0.0422	0.9578	0.9789	-1	0.994155	0.8413	NA	TRUE
257	ME2.3	B12	ME2.3	E6	OT	0	0	0.1781	0.8219	0.911	-1	0.975329	0.8413	NA	TRUE
258	ME2.3	B12	ME2.3	F9	OT	0	0	0.0876	0.9124	0.9562	-1	0.987869	0.8413	NA	TRUE
259	ME2.3	B12	ME2.3	G3	OT	0	1	0	0	0	-1	0.66108	0.3085	1	TRUE
260	ME2.3	B12	ME2.3	H6	OT	0	1	0	0	0	-1	0.798701	0.0228	0	TRUE
261	ME2.3	B12	ME2.4	A7	UN	NA	1	0	0	0	-1	0.790046	0.0228	0	FALSE
262	ME2.3	B12	ME2.4	C10	UN	NA	0.8679	0.0815	0.0506	0.0914	-1	0.793605	0.0228	0	FALSE
263	ME2.3	B12	ME2.4	D7	UN	NA	1	0	0	0	-1	0.794552	0.0228	0	FALSE
264	ME2.3	B12	ME2.4	E3	UN	NA	0.8561	0	0.1439	0.1439	-1	0.8017	0.0228	0	FALSE
265	ME2.3	B12	ME2.4	F7	UN	NA	0.8102	0.11	0.0799	0.1348	-1	0.802632	0.0228	0	FALSE
266	ME2.3	B12	ME2.5	A3	UN	NA	1	0	0	0	-1	0.778834	0.0228	0	FALSE
267	ME2.3	B12	ME2.5	B7	UN	NA	1	0	0	0	-1	0.788764	0.0228	0	FALSE
268	ME2.3	B12	ME2.5	B8	UN	NA	1	0	0	0	-1	0.76731	0.0228	0	FALSE
269	ME2.3	B12	ME2.5	D4	UN	NA	1	0	0	0	-1	0.771348	0.0228	0	FALSE
270	ME2.3	B12	ME2.5	H10	UN	NA	1	0	0	0	-1	0.75	0.0228	0	FALSE
271	ME2.3	B2	ME2.3	C12	OT	0	0	0.1511	0.8489	0.9244	-1	0.979067	0.8413	NA	TRUE
272	ME2.3	B2	ME2.3	D9	OT	0	0	0.1549	0.8451	0.9226	-1	0.978546	0.8413	NA	TRUE
273	ME2.3	B2	ME2.3	E6	OT	0	0	0.2081	0.7919	0.8959	-1	0.971166	0.8413	NA	TRUE
274	ME2.3	B2	ME2.3	F9	OT	0	0	0.1965	0.8035	0.9018	-1	0.972781	0.8413	NA	TRUE
275	ME2.3	B2	ME2.3	G3	OT	0	1	0	0	0	-1	0.657996	0.3085	1	TRUE
276	ME2.3	B2	ME2.3	H6	OT	0	1	0	0	0	-1	0.800244	0.3085	1	TRUE
277	ME2.3	B2	ME2.4	A7	UN	NA	0.8706	0	0.1294	0.1294	-1	0.79798	0.3085	1	FALSE
278	ME2.3	B2	ME2.4	C10	UN	NA	0.745	0.255	0	0.1275	-1	0.791881	0.3085	1	FALSE
279	ME2.3	B2	ME2.4	D7	UN	NA	0.8856	0	0.1144	0.1144	-1	0.798995	0.3085	1	FALSE
280	ME2.3	B2	ME2.4	E3	UN	NA	0.7689	0.1218	0.1093	0.1702	-1	0.810268	0.3085	1	FALSE
281	ME2.3	B2	ME2.4	F7	UN	NA	0.6234	0.3766	0	0.1883	-1	0.805696	0.3085	1	FALSE
282	ME2.3	B2	ME2.5	A3	UN	NA	1	0	0	0	-1	0.788147	0.0228	0	FALSE
283	ME2.3	B2	ME2.5	B7	UN	NA	1	0	0	0	-1	0.787688	0.0228	0	FALSE
284	ME2.3	B2	ME2.5	B8	UN	NA	1	0	0	0	-1	0.765783	0.3085	1	FALSE
285	ME2.3	B2	ME2.5	D4	UN	NA	1	0	0	0	-1	0.77193	0.3085	1	FALSE
286	ME2.3	B2	ME2.5	H10	UN	NA	1	0	0	0	-1	0.75662	0.0228	0	FALSE
287	ME2.3	C12	ME2.3	D9	OT	0	0	0.0619	0.9381	0.9691	-1	0.991426	0.8413	NA	TRUE
288	ME2.3	C12	ME2.3	E6	OT	0	0	0.1677	0.8323	0.9162	-1	0.97677	0.8413	NA	TRUE
289	ME2.3	C12	ME2.3	F9	OT	0	0	0.0807	0.9193	0.9596	-1	0.988818	0.8413	NA	TRUE
290	ME2.3	C12	ME2.3	G3	OT	0	1	0	0	0	-1	0.661049	0.3085	1	TRUE
291	ME2.3	C12	ME2.3	H6	OT	0	1	0	0	0	-1	0.801639	0.3085	1	TRUE
292	ME2.3	C12	ME2.4	A7	UN	NA	1	0	0	0	-1	0.786705	0.0228	0	FALSE
293	ME2.3	C12	ME2.4	C10	UN	NA	0.8974	0.0246	0.078	0.0903	-1	0.794842	0.0228	0	FALSE
294	ME2.3	C12	ME2.4	D7	UN	NA	1	0	0	0	-1	0.793242	0.0228	0	FALSE
295	ME2.3	C12	ME2.4	E3	UN	NA	0.833	0	0.167	0.167	-1	0.803725	0.0228	0	FALSE
296	ME2.3	C12	ME2.4	F7	UN	NA	0.8407	0.1044	0.0549	0.1071	-1	0.796532	0.0228	0	FALSE
297	ME2.3	C12	ME2.5	A3	UN	NA	1	0	0	0	-1	0.779337	0.0228	0	FALSE
298	ME2.3	C12	ME2.5	B7	UN	NA	1	0	0	0	-1	0.787656	0.0228	0	FALSE
299	ME2.3	C12	ME2.5	B8	UN	NA	1	0	0	0	-1	0.763429	0.0228	0	FALSE
300	ME2.3	C12	ME2.5	D4	UN	NA	1	0	0	0	-1	0.765271	0.0228	0	FALSE
301	ME2.3	C12	ME2.5	H10	UN	NA	1	0	0	0	-1	0.749143	0.0228	0	FALSE
302	ME2.3	D9	ME2.3	E6	OT	0	0	0.1673	0.8327	0.9163	-1	0.976821	0.8413	NA	TRUE
303	ME2.3	D9	ME2.3	F9	OT	0	0	0.0729	0.9271	0.9636	-1	0.989904	0.8413	NA	TRUE
304	ME2.3	D9	ME2.3	G3	OT	0	1	0	0	0	-1	0.660714	0.3085	1	TRUE
305	ME2.3	D9	ME2.3	H6	OT	0	1	0	0	0	-1	0.799891	0.0228	0	TRUE
306	ME2.3	D9	ME2.4	A7	UN	NA	1	0	0	0	-1	0.792051	0.0228	0	FALSE
307	ME2.3	D9	ME2.4	C10	UN	NA	0.8943	0.0498	0.0559	0.0808	-1	0.792056	0.0228	0	FALSE
308	ME2.3	D9	ME2.4	D7	UN	NA	1	0	0	0	-1	0.792	0.0228	0	FALSE
309	ME2.3	D9	ME2.4	E3	UN	NA	0.83	0	0.17	0.17	-1	0.804565	0.0228	0	FALSE
310	ME2.3	D9	ME2.4	F7	UN	NA	0.8369	0.0748	0.0883	0.1257	-1	0.801496	0.0228	0	FALSE
311	ME2.3	D9	ME2.5	A3	UN	NA	1	0	0	0	-1	0.779898	0.0228	0	FALSE
312	ME2.3	D9	ME2.5	B7	UN	NA	1	0	0	0	-1	0.78733	0.0228	0	FALSE
313	ME2.3	D9	ME2.5	B8	UN	NA	1	0	0	0	-1	0.765143	0.0228	0	FALSE
314	ME2.3	D9	ME2.5	D4	UN	NA	1	0	0	0	-1	0.768362	0.0228	0	FALSE
315	ME2.3	D9	ME2.5	H10	UN	NA	1	0	0	0	-1	0.752283	0.0228	0	FALSE
316	ME2.3	E6	ME2.3	F9	OT	0	0	0.2137	0.7863	0.8931	-1	0.970395	0.8413	NA	TRUE
317	ME2.3	E6	ME2.3	G3	OT	0	1	0	0	0	-1	0.662289	0.3085	1	TRUE
318	ME2.3	E6	ME2.3	H6	OT	0	1	0	0	0	-1	0.794151	0.0228	0	TRUE
319	ME2.3	E6	ME2.4	A7	UN	NA	1	0	0	0	-1	0.793388	0.0228	0	FALSE
320	ME2.3	E6	ME2.4	C10	UN	NA	0.8741	0.0782	0.0477	0.0868	-1	0.792668	0.0228	0	FALSE
321	ME2.3	E6	ME2.4	D7	UN	NA	1	0	0	0	-1	0.789813	0.0228	0	FALSE
322	ME2.3	E6	ME2.4	E3	UN	NA	0.8127	0	0.1873	0.1873	-1	0.807747	0.0228	0	FALSE
323	ME2.3	E6	ME2.4	F7	UN	NA	0.837	0.1136	0.0494	0.1062	-1	0.796099	0.0228	0	FALSE
324	ME2.3	E6	ME2.5	A3	UN	NA	1	0	0	0	-1	0.772258	0.0228	0	FALSE
325	ME2.3	E6	ME2.5	B7	UN	NA	1	0	0	0	-1	0.777066	0.0228	0	FALSE
326	ME2.3	E6	ME2.5	B8	UN	NA	1	0	0	0	-1	0.757913	0.0228	0	FALSE
327	ME2.3	E6	ME2.5	D4	UN	NA	1	0	0	0	-1	0.75842	0.0228	0	FALSE
328	ME2.3	E6	ME2.5	H10	UN	NA	1	0	0	0	-1	0.761737	0.0228	0	FALSE
329	ME2.3	F9	ME2.3	G3	OT	0	1	0	0	0	-1	0.659555	0.3085	1	TRUE
330	ME2.3	F9	ME2.3	H6	OT	0	1	0	0	0	-1	0.799025	0.3085	1	TRUE
331	ME2.3	F9	ME2.4	A7	UN	NA	1	0	0	0	-1	0.78555	0.0228	0	FALSE
332	ME2.3	F9	ME2.4	C10	UN	NA	0.9135	0.0345	0.0521	0.0693	-1	0.789872	0.0228	0	FALSE
333	ME2.3	F9	ME2.4	D7	UN	NA	1	0	0	0	-1	0.792947	0.0228	0	FALSE
334	ME2.3	F9	ME2.4	E3	UN	NA	0.85	0	0.15	0.15	-1	0.799718	0.0228	0	FALSE
335	ME2.3	F9	ME2.4	F7	UN	NA	0.8559	0.0928	0.0513	0.0977	-1	0.794725	0.0228	0	FALSE
336	ME2.3	F9	ME2.5	A3	UN	NA	1	0	0	0	-1	0.774621	0.0228	0	FALSE
337	ME2.3	F9	ME2.5	B7	UN	NA	1	0	0	0	-1	0.788764	0.0228	0	FALSE
338	ME2.3	F9	ME2.5	B8	UN	NA	1	0	0	0	-1	0.762741	0.0228	0	FALSE
339	ME2.3	F9	ME2.5	D4	UN	NA	1	0	0	0	-1	0.764871	0.0228	0	FALSE
340	ME2.3	F9	ME2.5	H10	UN	NA	1	0	0	0	-1	0.739524	0.0228	0	FALSE
341	ME2.3	G3	ME2.3	H6	OT	0	1	0	0	0	-1	0.68416	0.3085	1	TRUE
342	ME2.3	G3	ME2.4	A7	UN	NA	1	0	0	0	-1	0.670778	0.0228	0	FALSE
343	ME2.3	G3	ME2.4	C10	UN	NA	1	0	0	0	-1	0.672549	0.3085	1	FALSE
344	ME2.3	G3	ME2.4	D7	UN	NA	1	0	0	0	-1	0.678707	0.0228	0	FALSE
345	ME2.3	G3	ME2.4	E3	UN	NA	1	0	0	0	-1	0.675595	0.0228	0	FALSE
346	ME2.3	G3	ME2.4	F7	UN	NA	1	0	0	0	-1	0.681731	0.0228	0	FALSE
347	ME2.3	G3	ME2.5	A3	UN	NA	1	0	0	0	-1	0.676707	0.3085	1	FALSE
348	ME2.3	G3	ME2.5	B7	UN	NA	1	0	0	0	-1	0.67345	0.3085	1	FALSE
349	ME2.3	G3	ME2.5	B8	UN	NA	1	0	0	0	-1	0.695946	0.3085	1	FALSE
350	ME2.3	G3	ME2.5	D4	UN	NA	1	0	0	0	-1	0.694553	0.3085	1	FALSE
351	ME2.3	G3	ME2.5	H10	UN	NA	1	0	0	0	-1	0.679961	0.3085	1	FALSE
352	ME2.3	H6	ME2.4	A7	UN	NA	1	0	0	0	-1	0.774175	0.3085	1	FALSE
353	ME2.3	H6	ME2.4	C10	UN	NA	0.8065	0	0.1935	0.1935	-1	0.817802	0.8413	NA	FALSE
354	ME2.3	H6	ME2.4	D7	UN	NA	1	0	0	0	-1	0.784463	0.3085	1	FALSE
355	ME2.3	H6	ME2.4	E3	UN	NA	1	0	0	0	-1	0.777616	0.3085	1	FALSE
356	ME2.3	H6	ME2.4	F7	UN	NA	0.9185	0	0.0815	0.0815	-1	0.791667	0.3085	1	FALSE
357	ME2.3	H6	ME2.5	A3	UN	NA	0.8561	0	0.1439	0.1439	-1	0.806744	0.3085	1	FALSE
358	ME2.3	H6	ME2.5	B7	UN	NA	0.8474	0	0.1526	0.1526	-1	0.806099	0.3085	1	FALSE
359	ME2.3	H6	ME2.5	B8	UN	NA	0.754	0.0771	0.1689	0.2075	-1	0.819815	0.8413	NA	FALSE
360	ME2.3	H6	ME2.5	D4	UN	NA	0.7682	0.0655	0.1663	0.1991	-1	0.818234	0.8413	NA	FALSE
361	ME2.3	H6	ME2.5	H10	UN	NA	0.7753	0.1372	0.0876	0.1562	-1	0.806713	0.8413	NA	FALSE
362	ME2.4	A7	ME2.4	C10	OT	0	0.8407	0.1593	0	0.0797	-1	0.781596	0.8413	NA	TRUE
363	ME2.4	A7	ME2.4	D7	OT	0	0.0206	0.1608	0.8186	0.899	-1	0.973089	0.8413	NA	TRUE
364	ME2.4	A7	ME2.4	E3	OT	0	0	0.1889	0.8111	0.9055	-1	0.973829	0.8413	NA	TRUE
365	ME2.4	A7	ME2.4	F7	OT	0	0.0208	0.2178	0.7614	0.8703	-1	0.965142	0.8413	NA	TRUE
366	ME2.4	A7	ME2.5	A3	UN	NA	0.9102	0.0215	0.0684	0.0791	-1	0.792416	0.3085	1	FALSE
367	ME2.4	A7	ME2.5	B7	UN	NA	1	0	0	0	-1	0.783257	0.8413	NA	FALSE
368	ME2.4	A7	ME2.5	B8	UN	NA	0.6859	0.2931	0.021	0.1676	-1	0.805202	0.8413	NA	FALSE
369	ME2.4	A7	ME2.5	D4	UN	NA	0.6804	0.2535	0.0661	0.1929	-1	0.811927	0.8413	NA	FALSE
370	ME2.4	A7	ME2.5	H10	UN	NA	0.7047	0.2353	0.06	0.1776	-1	0.808976	0.8413	NA	FALSE
371	ME2.4	C10	ME2.4	D7	OT	0	0.7947	0.2053	0	0.1026	-1	0.786966	0.8413	NA	TRUE
372	ME2.4	C10	ME2.4	E3	OT	0	0.5421	0.4579	0	0.2289	-1	0.778873	0.3085	1	TRUE
373	ME2.4	C10	ME2.4	F7	OT	0	0.5098	0.4902	0	0.2451	-1	0.7949	0.8413	NA	TRUE
374	ME2.4	C10	ME2.5	A3	UN	NA	0.6658	0.3342	0	0.1671	-1	0.778796	0.3085	1	FALSE
375	ME2.4	C10	ME2.5	B7	UN	NA	0.6915	0.3085	0	0.1543	-1	0.783391	0.8413	NA	FALSE
376	ME2.4	C10	ME2.5	B8	UN	NA	0.5932	0.4068	0	0.2034	-1	0.791911	0.8413	NA	FALSE
377	ME2.4	C10	ME2.5	D4	UN	NA	0.612	0.388	0	0.194	-1	0.791279	0.8413	NA	FALSE
378	ME2.4	C10	ME2.5	H10	UN	NA	0.6029	0.3971	0	0.1985	-1	0.781977	0.8413	NA	FALSE
379	ME2.4	D7	ME2.4	E3	OT	0	0.026	0.188	0.786	0.88	-1	0.968114	0.8413	NA	TRUE
380	ME2.4	D7	ME2.4	F7	OT	0	0	0.2448	0.7552	0.8776	-1	0.966093	0.8413	NA	TRUE
381	ME2.4	D7	ME2.5	A3	UN	NA	0.9032	0.0121	0.0847	0.0908	-1	0.795281	0.3085	1	FALSE
382	ME2.4	D7	ME2.5	B7	UN	NA	1	0	0	0	-1	0.794218	0.8413	NA	FALSE
383	ME2.4	D7	ME2.5	B8	UN	NA	0.6562	0.2634	0.0804	0.2121	-1	0.816	0.8413	NA	FALSE
384	ME2.4	D7	ME2.5	D4	UN	NA	0.6502	0.2324	0.1174	0.2336	-1	0.821631	0.8413	NA	FALSE
385	ME2.4	D7	ME2.5	H10	UN	NA	0.6524	0.3357	0.0118	0.1797	-1	0.806818	0.8413	NA	FALSE
386	ME2.4	E3	ME2.4	F7	OT	0	0	0.2585	0.7415	0.8707	-1	0.964187	0.8413	NA	TRUE
387	ME2.4	E3	ME2.5	A3	UN	NA	0.8621	0.1185	0.0195	0.0787	-1	0.78979	0.3085	1	FALSE
388	ME2.4	E3	ME2.5	B7	UN	NA	0.8687	0.1313	0	0.0657	-1	0.785613	0.3085	1	FALSE
389	ME2.4	E3	ME2.5	B8	UN	NA	0.5031	0.4969	0	0.2485	-1	0.81321	0.8413	NA	FALSE
390	ME2.4	E3	ME2.5	D4	UN	NA	0.5476	0.4332	0.0192	0.2358	-1	0.816881	0.8413	NA	FALSE
391	ME2.4	E3	ME2.5	H10	UN	NA	0.52	0.48	0	0.24	-1	0.807143	0.8413	NA	FALSE
392	ME2.4	F7	ME2.5	A3	UN	NA	0.5301	0.4699	0	0.2349	-1	0.802835	0.3085	1	FALSE
393	ME2.4	F7	ME2.5	B7	UN	NA	0.6072	0.3928	0	0.1964	-1	0.800343	0.8413	NA	FALSE
394	ME2.4	F7	ME2.5	B8	UN	NA	0.5304	0.448	0.0216	0.2456	-1	0.818707	0.8413	NA	FALSE
395	ME2.4	F7	ME2.5	D4	UN	NA	0.5243	0.414	0.0616	0.2687	-1	0.824772	0.8413	NA	FALSE
396	ME2.4	F7	ME2.5	H10	UN	NA	0.5137	0.4863	0	0.2432	-1	0.812715	0.8413	NA	FALSE
397	ME2.5	A3	ME2.5	B7	OT	0	0	0.1923	0.8077	0.9039	-1	0.973366	0.8413	NA	TRUE
398	ME2.5	A3	ME2.5	B8	OT	0	0.7945	0.1297	0.0758	0.1406	-1	0.803419	0.3085	1	TRUE
399	ME2.5	A3	ME2.5	D4	OT	0	0.8311	0.0445	0.1244	0.1466	-1	0.806996	0.3085	1	TRUE
400	ME2.5	A3	ME2.5	H10	OT	0	0.8392	0.1285	0.0323	0.0966	-1	0.793544	0.3085	1	TRUE
401	ME2.5	B7	ME2.5	B8	OT	0	0.8536	0	0.1464	0.1464	-1	0.80761	0.3085	1	TRUE
402	ME2.5	B7	ME2.5	D4	OT	0	0.8366	0	0.1634	0.1634	-1	0.80859	0.3085	1	TRUE
403	ME2.5	B7	ME2.5	H10	OT	0	0.9006	0.0864	0.013	0.0562	-1	0.785561	0.3085	1	TRUE
404	ME2.5	B8	ME2.5	D4	OT	0	0	0.1118	0.8882	0.9441	-1	0.984509	0.8413	NA	TRUE
405	ME2.5	B8	ME2.5	H10	OT	0	0	0.2567	0.7433	0.8717	-1	0.96444	0.8413	NA	TRUE
406	ME2.5	D4	ME2.5	H10	OT	0	0	0.2309	0.7691	0.8846	-1	0.968017	0.8413	NA	TRUE
407	ME1.11	L06	ME1.11	N05	OT	0	0	0.049	0.951	0.9755	-1	0.995012	0.8413	NA	TRUE
408	ME1.11	L06	ME1.11	N12	OT	0	0.0373	0.0785	0.8842	0.9234	-1	0.985661	0.8413	NA	TRUE
409	ME1.11	L06	ME1.9	I07	UN	NA	0.6516	0	0.3484	0.3484	-1	0.887195	0.0786	0	FALSE
410	ME1.11	L06	ME1.9	K04	UN	NA	0.6554	0.0689	0.2757	0.3102	-1	0.881474	0.3085	1	FALSE
411	ME1.11	L06	ME1.9	K10	UN	NA	0.3547	0.4556	0.1898	0.4175	-1	0.893281	0.3085	1	FALSE
412	ME1.11	L06	ME1.9	L01	UN	NA	0.6715	0.0104	0.3181	0.3233	-1	0.884694	0.3085	1	FALSE
413	ME1.11	L06	ME1.9	O01	UN	NA	1	0	0	0	-1	0.863806	0.0228	0	FALSE
414	ME1.11	L06	ME1.10	I11	UN	NA	1	0	0	0	-1	0.837331	0.0228	0	FALSE
415	ME1.11	L06	ME1.10	K11	UN	NA	1	0	0	0	-1	0.83309	0.0228	0	FALSE
416	ME1.11	L06	ME1.10	M08	UN	NA	1	0	0	0	-1	0.809061	0.0228	0	FALSE
417	ME1.11	L06	ME1.10	N01	UN	NA	1	0	0	0	-1	0.833333	0.0228	0	FALSE
418	ME1.11	L06	ME1.10	N09	UN	NA	1	0	0	0	-1	0.834077	0.0228	0	FALSE
419	ME1.11	L06	ME1.1	C3	UN	NA	1	0	0	0	-1	0.817532	0.0228	0	FALSE
420	ME1.11	L06	ME1.1	F2	UN	NA	1	0	0	0	-1	0.815274	0.0228	0	FALSE
421	ME1.11	L06	ME1.1	F4	UN	NA	1	0	0	0	-1	0.811258	0.0228	0	FALSE
422	ME1.11	L06	ME1.1	G8	UN	NA	1	0	0	0	-1	0.815261	0.0228	0	FALSE
423	ME1.11	L06	ME1.1	H11	UN	NA	1	0	0	0	-1	0.81516	0.0228	0	FALSE
424	ME1.11	L06	ME1.2	B1	UN	NA	1	0	0	0	-1	0.830677	0.0228	0	FALSE
425	ME1.11	L06	ME1.2	B4	UN	NA	1	0	0	0	-1	0.830667	0.0228	0	FALSE
426	ME1.11	L06	ME1.2	C5	UN	NA	1	0	0	0	-1	0.82777	0.0228	0	FALSE
427	ME1.11	L06	ME1.2	C6	UN	NA	1	0	0	0	-1	0.832005	0.0228	0	FALSE
428	ME1.11	L06	ME1.2	E12	UN	NA	1	0	0	0	-1	0.813605	0.0228	0	FALSE
429	ME1.11	L06	ME1.3	D6	UN	NA	1	0	0	0	-1	0.806878	0.0228	0	FALSE
430	ME1.11	L06	ME1.3	E1	UN	NA	1	0	0	0	-1	0.816993	0.0228	0	FALSE
431	ME1.11	L06	ME1.3	F1	UN	NA	1	0	0	0	-1	0.815963	0.0228	0	FALSE
432	ME1.11	L06	ME1.3	F3	UN	NA	1	0	0	0	-1	0.814961	0.0228	0	FALSE
433	ME1.11	L06	ME1.3	H3	UN	NA	1	0	0	0	-1	0.821178	0.0228	0	FALSE
434	ME1.11	L06	ME1.4	C1	UN	NA	1	0	0	0	-1	0.826252	0.0228	0	FALSE
435	ME1.11	L06	ME1.4	C2	UN	NA	1	0	0	0	-1	0.826252	0.0228	0	FALSE
436	ME1.11	L06	ME1.4	C4	UN	NA	1	0	0	0	-1	0.822679	0.0228	0	FALSE
437	ME1.11	L06	ME1.4	E2	UN	NA	1	0	0	0	-1	0.841429	0.7603	NA	FALSE
438	ME1.11	L06	ME1.4	H12	UN	NA	1	0	0	0	-1	0.814307	0.0228	0	FALSE
439	ME1.11	L06	ME1.4	H8	UN	NA	1	0	0	0	-1	0.820941	0.0228	0	FALSE
440	ME1.11	L06	ME1.5	A6	UN	NA	0.7027	0.1814	0.1159	0.2066	-1	0.861968	0.0228	0	FALSE
441	ME1.11	L06	ME1.5	A8	UN	NA	0.6913	0.2371	0.0716	0.1902	-1	0.858243	0.0228	0	FALSE
442	ME1.11	L06	ME1.5	B3	UN	NA	1	0	0	0	-1	0.855457	0.0786	0	FALSE
443	ME1.11	L06	ME1.5	D3	UN	NA	0.6661	0	0.3339	0.3339	-1	0.88189	0.3085	1	FALSE
444	ME1.11	L06	ME1.5	G4	UN	NA	1	0	0	0	-1	0.803545	0.0228	0	FALSE
445	ME1.11	L06	ME1.5	G6	UN	NA	1	0	0	0	-1	0.825	0.0228	0	FALSE
446	ME1.11	L06	ME1.5	H5	UN	NA	1	0	0	0	-1	0.785714	0.0228	0	FALSE
447	ME1.11	L06	ME1.6	B5	UN	NA	1	0	0	0	-1	0.828629	0.3085	1	FALSE
448	ME1.11	L06	ME1.6	C7	UN	NA	1	0	0	0	-1	0.820363	0.0228	0	FALSE
449	ME1.11	L06	ME1.6	C8	UN	NA	1	0	0	0	-1	0.815175	0.0228	0	FALSE
450	ME1.11	L06	ME1.6	F5	UN	NA	0.9812	0	0.0188	0.0188	-1	0.832	0.3085	1	FALSE
451	ME1.11	L06	ME1.6	F8	UN	NA	1	0	0	0	-1	0.817057	0.0228	0	FALSE
452	ME1.11	L06	ME1.6	G7	UN	NA	1	0	0	0	-1	0.815824	0.0228	0	FALSE
453	ME1.11	L06	ME1.7	A9	UN	NA	1	0	0	0	-1	0.816069	0.3085	1	FALSE
454	ME1.11	L06	ME1.7	B10	UN	NA	1	0	0	0	-1	0.811842	0.3085	1	FALSE
455	ME1.11	L06	ME1.7	B9	UN	NA	1	0	0	0	-1	0.812992	0.3085	1	FALSE
456	ME1.11	L06	ME1.7	C9	UN	NA	1	0	0	0	-1	0.815858	0.3085	1	FALSE
457	ME1.11	L06	ME1.7	E8	UN	NA	1	0	0	0	-1	0.811927	0.0228	0	FALSE
458	ME1.11	L06	ME1.7	F11	UN	NA	1	0	0	0	-1	0.806641	0.3085	1	FALSE
459	ME1.11	L06	ME1.7	J12	UN	NA	1	0	0	0	-1	0.830914	0.3085	1	FALSE
460	ME1.11	L06	ME1.8	I04	UN	NA	1	0	0	0	-1	0.836835	0.0228	0	FALSE
461	ME1.11	L06	ME1.8	K03	UN	NA	1	0	0	0	-1	0.849624	0.3085	1	FALSE
462	ME1.11	L06	ME1.8	L03	UN	NA	1	0	0	0	-1	0.839583	0.0228	0	FALSE
463	ME1.11	L06	ME1.8	L05	UN	NA	1	0	0	0	-1	0.837274	0.0228	0	FALSE
464	ME1.11	L06	ME1.8	N08	UN	NA	1	0	0	0	-1	0.838194	0.0228	0	FALSE
465	ME1.11	L06	ME1.8	O04	UN	NA	1	0	0	0	-1	0.842068	0.0228	0	FALSE
466	ME1.11	N05	ME1.11	N12	OT	0	0.0746	0.0407	0.8847	0.9051	-1	0.983167	0.8413	NA	TRUE
467	ME1.11	N05	ME1.9	I07	UN	NA	0.6411	0	0.3589	0.3589	-1	0.889228	0.0786	0	FALSE
468	ME1.11	N05	ME1.9	K04	UN	NA	0.6554	0.108	0.2366	0.2906	-1	0.87749	0.3085	1	FALSE
469	ME1.11	N05	ME1.9	K10	UN	NA	0.3547	0.475	0.1703	0.4078	-1	0.891304	0.3085	1	FALSE
470	ME1.11	N05	ME1.9	L01	UN	NA	0.6715	0.0204	0.3081	0.3183	-1	0.883673	0.3085	1	FALSE
471	ME1.11	N05	ME1.9	O01	UN	NA	1	0	0	0	-1	0.865672	0.0228	0	FALSE
472	ME1.11	N05	ME1.10	I11	UN	NA	1	0	0	0	-1	0.837331	0.0228	0	FALSE
473	ME1.11	N05	ME1.10	K11	UN	NA	1	0	0	0	-1	0.831633	0.0228	0	FALSE
474	ME1.11	N05	ME1.10	M08	UN	NA	1	0	0	0	-1	0.809061	0.0228	0	FALSE
475	ME1.11	N05	ME1.10	N01	UN	NA	1	0	0	0	-1	0.832536	0.0228	0	FALSE
476	ME1.11	N05	ME1.10	N09	UN	NA	1	0	0	0	-1	0.834077	0.0228	0	FALSE
477	ME1.11	N05	ME1.1	C3	UN	NA	1	0	0	0	-1	0.818831	0.0228	0	FALSE
478	ME1.11	N05	ME1.1	F2	UN	NA	1	0	0	0	-1	0.81658	0.0228	0	FALSE
479	ME1.11	N05	ME1.1	F4	UN	NA	1	0	0	0	-1	0.812583	0.0228	0	FALSE
480	ME1.11	N05	ME1.1	G8	UN	NA	1	0	0	0	-1	0.815261	0.0228	0	FALSE
481	ME1.11	N05	ME1.1	H11	UN	NA	1	0	0	0	-1	0.816489	0.0228	0	FALSE
482	ME1.11	N05	ME1.2	B1	UN	NA	1	0	0	0	-1	0.828021	0.0228	0	FALSE
483	ME1.11	N05	ME1.2	B4	UN	NA	1	0	0	0	-1	0.828	0.0228	0	FALSE
484	ME1.11	N05	ME1.2	C5	UN	NA	1	0	0	0	-1	0.8251	0.0228	0	FALSE
485	ME1.11	N05	ME1.2	C6	UN	NA	1	0	0	0	-1	0.829349	0.0228	0	FALSE
486	ME1.11	N05	ME1.2	E12	UN	NA	1	0	0	0	-1	0.810884	0.0228	0	FALSE
487	ME1.11	N05	ME1.3	D6	UN	NA	1	0	0	0	-1	0.806217	0.0228	0	FALSE
488	ME1.11	N05	ME1.3	E1	UN	NA	1	0	0	0	-1	0.81634	0.0228	0	FALSE
489	ME1.11	N05	ME1.3	F1	UN	NA	1	0	0	0	-1	0.815303	0.0228	0	FALSE
490	ME1.11	N05	ME1.3	F3	UN	NA	1	0	0	0	-1	0.814304	0.0228	0	FALSE
491	ME1.11	N05	ME1.3	H3	UN	NA	1	0	0	0	-1	0.820477	0.0228	0	FALSE
492	ME1.11	N05	ME1.4	C1	UN	NA	1	0	0	0	-1	0.827011	0.0228	0	FALSE
493	ME1.11	N05	ME1.4	C2	UN	NA	1	0	0	0	-1	0.827769	0.0228	0	FALSE
494	ME1.11	N05	ME1.4	C4	UN	NA	1	0	0	0	-1	0.82344	0.0228	0	FALSE
495	ME1.11	N05	ME1.4	E2	UN	NA	1	0	0	0	-1	0.845714	0.7603	NA	FALSE
496	ME1.11	N05	ME1.4	H12	UN	NA	1	0	0	0	-1	0.81583	0.0228	0	FALSE
497	ME1.11	N05	ME1.4	H8	UN	NA	1	0	0	0	-1	0.822458	0.0228	0	FALSE
498	ME1.11	N05	ME1.5	A6	UN	NA	0.7027	0.203	0.0942	0.1958	-1	0.859765	0.0228	0	FALSE
499	ME1.11	N05	ME1.5	A8	UN	NA	0.6913	0.2598	0.0489	0.1788	-1	0.855932	0.0228	0	FALSE
500	ME1.11	N05	ME1.5	B3	UN	NA	1	0	0	0	-1	0.853245	0.0786	0	FALSE
501	ME1.11	N05	ME1.5	D3	UN	NA	0.6753	0	0.3247	0.3247	-1	0.879921	0.3085	1	FALSE
502	ME1.11	N05	ME1.5	G4	UN	NA	1	0	0	0	-1	0.804284	0.0228	0	FALSE
503	ME1.11	N05	ME1.5	G6	UN	NA	1	0	0	0	-1	0.824265	0.0228	0	FALSE
504	ME1.11	N05	ME1.5	H5	UN	NA	1	0	0	0	-1	0.783482	0.0228	0	FALSE
505	ME1.11	N05	ME1.6	B5	UN	NA	1	0	0	0	-1	0.828629	0.3085	1	FALSE
506	ME1.11	N05	ME1.6	C7	UN	NA	1	0	0	0	-1	0.820363	0.0228	0	FALSE
507	ME1.11	N05	ME1.6	C8	UN	NA	1	0	0	0	-1	0.815175	0.0228	0	FALSE
508	ME1.11	N05	ME1.6	F5	UN	NA	0.9812	0	0.0188	0.0188	-1	0.832	0.3085	1	FALSE
509	ME1.11	N05	ME1.6	F8	UN	NA	1	0	0	0	-1	0.817057	0.0228	0	FALSE
510	ME1.11	N05	ME1.6	G7	UN	NA	1	0	0	0	-1	0.817154	0.0228	0	FALSE
511	ME1.11	N05	ME1.7	A9	UN	NA	1	0	0	0	-1	0.814741	0.3085	1	FALSE
512	ME1.11	N05	ME1.7	B10	UN	NA	1	0	0	0	-1	0.810526	0.3085	1	FALSE
513	ME1.11	N05	ME1.7	B9	UN	NA	1	0	0	0	-1	0.81168	0.3085	1	FALSE
514	ME1.11	N05	ME1.7	C9	UN	NA	1	0	0	0	-1	0.814548	0.3085	1	FALSE
515	ME1.11	N05	ME1.7	E8	UN	NA	1	0	0	0	-1	0.810616	0.0228	0	FALSE
516	ME1.11	N05	ME1.7	F11	UN	NA	1	0	0	0	-1	0.806641	0.3085	1	FALSE
517	ME1.11	N05	ME1.7	J12	UN	NA	1	0	0	0	-1	0.83164	0.3085	1	FALSE
518	ME1.11	N05	ME1.8	I04	UN	NA	1	0	0	0	-1	0.836835	0.0228	0	FALSE
519	ME1.11	N05	ME1.8	K03	UN	NA	1	0	0	0	-1	0.847118	0.3085	1	FALSE
520	ME1.11	N05	ME1.8	L03	UN	NA	1	0	0	0	-1	0.839583	0.0228	0	FALSE
521	ME1.11	N05	ME1.8	L05	UN	NA	1	0	0	0	-1	0.837274	0.0228	0	FALSE
522	ME1.11	N05	ME1.8	N08	UN	NA	1	0	0	0	-1	0.838194	0.0228	0	FALSE
523	ME1.11	N05	ME1.8	O04	UN	NA	1	0	0	0	-1	0.842068	0.0228	0	FALSE
524	ME1.11	N12	ME1.9	I07	UN	NA	0.6494	0	0.3506	0.3506	-1	0.885163	0.0786	0	FALSE
525	ME1.11	N12	ME1.9	K04	UN	NA	0.6554	0.0884	0.2562	0.3004	-1	0.879482	0.3085	1	FALSE
526	ME1.11	N12	ME1.9	K10	UN	NA	0.532	0.2174	0.2506	0.3593	-1	0.887352	0.3085	1	FALSE
527	ME1.11	N12	ME1.9	L01	UN	NA	0.682	0	0.318	0.318	-1	0.881633	0.3085	1	FALSE
528	ME1.11	N12	ME1.9	O01	UN	NA	1	0	0	0	-1	0.858209	0.0228	0	FALSE
529	ME1.11	N12	ME1.10	I11	UN	NA	1	0	0	0	-1	0.835082	0.0228	0	FALSE
530	ME1.11	N12	ME1.10	K11	UN	NA	1	0	0	0	-1	0.829446	0.0228	0	FALSE
531	ME1.11	N12	ME1.10	M08	UN	NA	1	0	0	0	-1	0.804207	0.0228	0	FALSE
532	ME1.11	N12	ME1.10	N01	UN	NA	1	0	0	0	-1	0.834928	0.0228	0	FALSE
533	ME1.11	N12	ME1.10	N09	UN	NA	1	0	0	0	-1	0.832589	0.0228	0	FALSE
534	ME1.11	N12	ME1.1	C3	UN	NA	1	0	0	0	-1	0.81039	0.0228	0	FALSE
535	ME1.11	N12	ME1.1	F2	UN	NA	1	0	0	0	-1	0.808094	0.0228	0	FALSE
536	ME1.11	N12	ME1.1	F4	UN	NA	1	0	0	0	-1	0.803974	0.0228	0	FALSE
537	ME1.11	N12	ME1.1	G8	UN	NA	1	0	0	0	-1	0.805221	0.0228	0	FALSE
538	ME1.11	N12	ME1.1	H11	UN	NA	1	0	0	0	-1	0.807846	0.0228	0	FALSE
539	ME1.11	N12	ME1.2	B1	UN	NA	1	0	0	0	-1	0.826693	0.0228	0	FALSE
540	ME1.11	N12	ME1.2	B4	UN	NA	1	0	0	0	-1	0.826667	0.0228	0	FALSE
541	ME1.11	N12	ME1.2	C5	UN	NA	1	0	0	0	-1	0.823765	0.0228	0	FALSE
542	ME1.11	N12	ME1.2	C6	UN	NA	1	0	0	0	-1	0.828021	0.0228	0	FALSE
543	ME1.11	N12	ME1.2	E12	UN	NA	1	0	0	0	-1	0.810204	0.0228	0	FALSE
544	ME1.11	N12	ME1.3	D6	UN	NA	1	0	0	0	-1	0.800926	0.0228	0	FALSE
545	ME1.11	N12	ME1.3	E1	UN	NA	1	0	0	0	-1	0.811111	0.0228	0	FALSE
546	ME1.11	N12	ME1.3	F1	UN	NA	1	0	0	0	-1	0.810686	0.0228	0	FALSE
547	ME1.11	N12	ME1.3	F3	UN	NA	1	0	0	0	-1	0.809055	0.0228	0	FALSE
548	ME1.11	N12	ME1.3	H3	UN	NA	1	0	0	0	-1	0.814867	0.0228	0	FALSE
549	ME1.11	N12	ME1.4	C1	UN	NA	1	0	0	0	-1	0.820941	0.0228	0	FALSE
550	ME1.11	N12	ME1.4	C2	UN	NA	1	0	0	0	-1	0.8217	0.0228	0	FALSE
551	ME1.11	N12	ME1.4	C4	UN	NA	1	0	0	0	-1	0.818113	0.0228	0	FALSE
552	ME1.11	N12	ME1.4	E2	UN	NA	1	0	0	0	-1	0.842857	0.0786	0	FALSE
553	ME1.11	N12	ME1.4	H12	UN	NA	1	0	0	0	-1	0.809741	0.0228	0	FALSE
554	ME1.11	N12	ME1.4	H8	UN	NA	1	0	0	0	-1	0.816388	0.0228	0	FALSE
555	ME1.11	N12	ME1.5	A6	UN	NA	1	0	0	0	-1	0.857562	0.0228	0	FALSE
556	ME1.11	N12	ME1.5	A8	UN	NA	1	0	0	0	-1	0.853621	0.0228	0	FALSE
557	ME1.11	N12	ME1.5	B3	UN	NA	1	0	0	0	-1	0.849558	0.0786	0	FALSE
558	ME1.11	N12	ME1.5	D3	UN	NA	1	0	0	0	-1	0.883858	0.3085	1	FALSE
559	ME1.11	N12	ME1.5	G4	UN	NA	1	0	0	0	-1	0.800591	0.0228	0	FALSE
560	ME1.11	N12	ME1.5	G6	UN	NA	1	0	0	0	-1	0.814706	0.0228	0	FALSE
561	ME1.11	N12	ME1.5	H5	UN	NA	1	0	0	0	-1	0.780506	0.0228	0	FALSE
562	ME1.11	N12	ME1.6	B5	UN	NA	1	0	0	0	-1	0.818548	0.3085	1	FALSE
563	ME1.11	N12	ME1.6	C7	UN	NA	1	0	0	0	-1	0.810636	0.0228	0	FALSE
564	ME1.11	N12	ME1.6	C8	UN	NA	1	0	0	0	-1	0.805447	0.0228	0	FALSE
565	ME1.11	N12	ME1.6	F5	UN	NA	1	0	0	0	-1	0.824	0.3085	1	FALSE
566	ME1.11	N12	ME1.6	F8	UN	NA	1	0	0	0	-1	0.807292	0.0228	0	FALSE
567	ME1.11	N12	ME1.6	G7	UN	NA	1	0	0	0	-1	0.808511	0.0228	0	FALSE
568	ME1.11	N12	ME1.7	A9	UN	NA	1	0	0	0	-1	0.811421	0.3085	1	FALSE
569	ME1.11	N12	ME1.7	B10	UN	NA	1	0	0	0	-1	0.807237	0.3085	1	FALSE
570	ME1.11	N12	ME1.7	B9	UN	NA	1	0	0	0	-1	0.807743	0.3085	1	FALSE
571	ME1.11	N12	ME1.7	C9	UN	NA	1	0	0	0	-1	0.810616	0.3085	1	FALSE
572	ME1.11	N12	ME1.7	E8	UN	NA	1	0	0	0	-1	0.806684	0.0228	0	FALSE
573	ME1.11	N12	ME1.7	F11	UN	NA	1	0	0	0	-1	0.801432	0.3085	1	FALSE
574	ME1.11	N12	ME1.7	J12	UN	NA	1	0	0	0	-1	0.828012	0.3085	1	FALSE
575	ME1.11	N12	ME1.8	I04	UN	NA	1	0	0	0	-1	0.832633	0.0228	0	FALSE
576	ME1.11	N12	ME1.8	K03	UN	NA	1	0	0	0	-1	0.850877	0.3085	1	FALSE
577	ME1.11	N12	ME1.8	L03	UN	NA	1	0	0	0	-1	0.835417	0.0228	0	FALSE
578	ME1.11	N12	ME1.8	L05	UN	NA	1	0	0	0	-1	0.833102	0.0228	0	FALSE
579	ME1.11	N12	ME1.8	N08	UN	NA	1	0	0	0	-1	0.834028	0.0228	0	FALSE
580	ME1.11	N12	ME1.8	O04	UN	NA	1	0	0	0	-1	0.836402	0.0228	0	FALSE
581	ME1.9	I07	ME1.9	K04	OT	0	1	0	0	0	-1	0.847744	0.3085	1	TRUE
582	ME1.9	I07	ME1.9	K10	OT	0	0	0.3281	0.6719	0.836	-1	0.966605	0.8413	NA	TRUE
583	ME1.9	I07	ME1.9	L01	OT	0	0.1716	0.0607	0.7677	0.7981	-1	0.964627	0.8413	NA	TRUE
584	ME1.9	I07	ME1.9	O01	OT	0	0.7252	0	0.2748	0.2748	-1	0.871212	0.3085	1	TRUE
585	ME1.9	I07	ME1.10	I11	UN	NA	1	0	0	0	-1	0.839876	0.0228	0	FALSE
586	ME1.9	I07	ME1.10	K11	UN	NA	1	0	0	0	-1	0.833333	0.0228	0	FALSE
587	ME1.9	I07	ME1.10	M08	UN	NA	1	0	0	0	-1	0.811404	0.0228	0	FALSE
588	ME1.9	I07	ME1.10	N01	UN	NA	1	0	0	0	-1	0.835805	0.0228	0	FALSE
589	ME1.9	I07	ME1.10	N09	UN	NA	1	0	0	0	-1	0.827083	0.0228	0	FALSE
590	ME1.9	I07	ME1.1	C3	UN	NA	1	0	0	0	-1	0.817383	0.0228	0	FALSE
591	ME1.9	I07	ME1.1	F2	UN	NA	1	0	0	0	-1	0.817289	0.0228	0	FALSE
592	ME1.9	I07	ME1.1	F4	UN	NA	1	0	0	0	-1	0.809145	0.0228	0	FALSE
593	ME1.9	I07	ME1.1	G8	UN	NA	1	0	0	0	-1	0.810591	0.3085	1	FALSE
594	ME1.9	I07	ME1.1	H11	UN	NA	1	0	0	0	-1	0.812375	0.0228	0	FALSE
595	ME1.9	I07	ME1.2	B1	UN	NA	1	0	0	0	-1	0.814484	0.0228	0	FALSE
596	ME1.9	I07	ME1.2	B4	UN	NA	1	0	0	0	-1	0.816103	0.0228	0	FALSE
597	ME1.9	I07	ME1.2	C5	UN	NA	1	0	0	0	-1	0.808853	0.0228	0	FALSE
598	ME1.9	I07	ME1.2	C6	UN	NA	1	0	0	0	-1	0.815	0.0228	0	FALSE
599	ME1.9	I07	ME1.2	E12	UN	NA	1	0	0	0	-1	0.792339	0.0228	0	FALSE
600	ME1.9	I07	ME1.3	D6	UN	NA	1	0	0	0	-1	0.804781	0.0228	0	FALSE
601	ME1.9	I07	ME1.3	E1	UN	NA	1	0	0	0	-1	0.816047	0.0228	0	FALSE
602	ME1.9	I07	ME1.3	F1	UN	NA	1	0	0	0	-1	0.816468	0.0228	0	FALSE
603	ME1.9	I07	ME1.3	F3	UN	NA	1	0	0	0	-1	0.813725	0.0228	0	FALSE
604	ME1.9	I07	ME1.3	H3	UN	NA	1	0	0	0	-1	0.819792	0.0228	0	FALSE
605	ME1.9	I07	ME1.4	C1	UN	NA	1	0	0	0	-1	0.823333	0.0228	0	FALSE
606	ME1.9	I07	ME1.4	C2	UN	NA	1	0	0	0	-1	0.821826	0.0228	0	FALSE
607	ME1.9	I07	ME1.4	C4	UN	NA	1	0	0	0	-1	0.818486	0.0228	0	FALSE
608	ME1.9	I07	ME1.4	E2	UN	NA	1	0	0	0	-1	0.827451	0.0786	0	FALSE
609	ME1.9	I07	ME1.4	H12	UN	NA	1	0	0	0	-1	0.807606	0.0228	0	FALSE
610	ME1.9	I07	ME1.4	H8	UN	NA	1	0	0	0	-1	0.814732	0.0228	0	FALSE
611	ME1.9	I07	ME1.5	A6	UN	NA	1	0	0	0	-1	0.824777	0.0228	0	FALSE
612	ME1.9	I07	ME1.5	A8	UN	NA	1	0	0	0	-1	0.817536	0.0228	0	FALSE
613	ME1.9	I07	ME1.5	B3	UN	NA	1	0	0	0	-1	0.829978	0.0786	0	FALSE
614	ME1.9	I07	ME1.5	D3	UN	NA	1	0	0	0	-1	0.842105	0.3085	1	FALSE
615	ME1.9	I07	ME1.5	G4	UN	NA	1	0	0	0	-1	0.806054	0.0228	0	FALSE
616	ME1.9	I07	ME1.5	G6	UN	NA	1	0	0	0	-1	0.830717	0.3085	1	FALSE
617	ME1.9	I07	ME1.5	H5	UN	NA	1	0	0	0	-1	0.77991	0.0228	0	FALSE
618	ME1.9	I07	ME1.6	B5	UN	NA	1	0	0	0	-1	0.815631	0.3085	1	FALSE
619	ME1.9	I07	ME1.6	C7	UN	NA	1	0	0	0	-1	0.810445	0.3085	1	FALSE
620	ME1.9	I07	ME1.6	C8	UN	NA	1	0	0	0	-1	0.801741	0.0228	0	FALSE
621	ME1.9	I07	ME1.6	F5	UN	NA	1	0	0	0	-1	0.820158	0.8413	NA	FALSE
622	ME1.9	I07	ME1.6	F8	UN	NA	1	0	0	0	-1	0.805609	0.3085	1	FALSE
623	ME1.9	I07	ME1.6	G7	UN	NA	1	0	0	0	-1	0.810139	0.0228	0	FALSE
624	ME1.9	I07	ME1.7	A9	UN	NA	1	0	0	0	-1	0.797405	0.0228	0	FALSE
625	ME1.9	I07	ME1.7	B10	UN	NA	1	0	0	0	-1	0.791089	0.0228	0	FALSE
626	ME1.9	I07	ME1.7	B9	UN	NA	1	0	0	0	-1	0.790354	0.0228	0	FALSE
627	ME1.9	I07	ME1.7	C9	UN	NA	1	0	0	0	-1	0.79902	0.0228	0	FALSE
628	ME1.9	I07	ME1.7	E8	UN	NA	1	0	0	0	-1	0.794695	0.0228	0	FALSE
629	ME1.9	I07	ME1.7	F11	UN	NA	1	0	0	0	-1	0.784736	0.0228	0	FALSE
630	ME1.9	I07	ME1.7	J12	UN	NA	1	0	0	0	-1	0.829167	0.0228	0	FALSE
631	ME1.9	I07	ME1.8	I04	UN	NA	1	0	0	0	-1	0.830943	0.3085	1	FALSE
632	ME1.9	I07	ME1.8	K03	UN	NA	1	0	0	0	-1	0.847432	0.0228	0	FALSE
633	ME1.9	I07	ME1.8	L03	UN	NA	1	0	0	0	-1	0.829637	0.0228	0	FALSE
634	ME1.9	I07	ME1.8	L05	UN	NA	1	0	0	0	-1	0.830629	0.0228	0	FALSE
635	ME1.9	I07	ME1.8	N08	UN	NA	1	0	0	0	-1	0.827935	0.3085	1	FALSE
636	ME1.9	I07	ME1.8	O04	UN	NA	1	0	0	0	-1	0.8361	0.3085	1	FALSE
637	ME1.9	K04	ME1.9	K10	OT	0	0.7655	0.1572	0.0773	0.1559	-1	0.853748	0.3085	1	TRUE
638	ME1.9	K04	ME1.9	L01	OT	0	1	0	0	0	-1	0.853107	0.3085	1	TRUE
639	ME1.9	K04	ME1.9	O01	OT	0	0.43	0.57	0	0.285	-1	0.865809	0.3085	1	TRUE
640	ME1.9	K04	ME1.10	I11	UN	NA	0.7355	0.1093	0.1552	0.2098	-1	0.86373	0.3085	1	FALSE
641	ME1.9	K04	ME1.10	K11	UN	NA	0.7207	0.1367	0.1426	0.2109	-1	0.863454	0.3085	1	FALSE
642	ME1.9	K04	ME1.10	M08	UN	NA	0.6528	0.3472	0	0.1736	-1	0.82538	0.0228	0	FALSE
643	ME1.9	K04	ME1.10	N01	UN	NA	0.7849	0	0.2151	0.2151	-1	0.862683	0.3085	1	FALSE
644	ME1.9	K04	ME1.10	N09	UN	NA	0.8562	0	0.1438	0.1438	-1	0.847737	0.3085	1	FALSE
645	ME1.9	K04	ME1.1	C3	UN	NA	0.8611	0.0973	0.0415	0.0902	-1	0.84357	0.8413	NA	FALSE
646	ME1.9	K04	ME1.1	F2	UN	NA	0.8661	0.1169	0.017	0.0754	-1	0.840734	0.8413	NA	FALSE
647	ME1.9	K04	ME1.1	F4	UN	NA	0.8329	0.1671	0	0.0836	-1	0.833008	0.8413	NA	FALSE
648	ME1.9	K04	ME1.1	G8	UN	NA	1	0	0	0	-1	0.807385	0.8413	NA	FALSE
649	ME1.9	K04	ME1.1	H11	UN	NA	0.9384	0.011	0.0506	0.0561	-1	0.839216	0.8413	NA	FALSE
650	ME1.9	K04	ME1.2	B1	UN	NA	1	0	0	0	-1	0.811891	0.3085	1	FALSE
651	ME1.9	K04	ME1.2	B4	UN	NA	1	0	0	0	-1	0.813112	0.3085	1	FALSE
652	ME1.9	K04	ME1.2	C5	UN	NA	1	0	0	0	-1	0.811265	0.3085	1	FALSE
653	ME1.9	K04	ME1.2	C6	UN	NA	1	0	0	0	-1	0.813725	0.3085	1	FALSE
654	ME1.9	K04	ME1.2	E12	UN	NA	1	0	0	0	-1	0.792247	0.3085	1	FALSE
655	ME1.9	K04	ME1.3	D6	UN	NA	1	0	0	0	-1	0.800391	0.3085	1	FALSE
656	ME1.9	K04	ME1.3	E1	UN	NA	1	0	0	0	-1	0.807692	0.3085	1	FALSE
657	ME1.9	K04	ME1.3	F1	UN	NA	1	0	0	0	-1	0.812865	0.3085	1	FALSE
658	ME1.9	K04	ME1.3	F3	UN	NA	1	0	0	0	-1	0.808285	0.3085	1	FALSE
659	ME1.9	K04	ME1.3	H3	UN	NA	1	0	0	0	-1	0.812115	0.3085	1	FALSE
660	ME1.9	K04	ME1.4	C1	UN	NA	1	0	0	0	-1	0.823144	0.8413	NA	FALSE
661	ME1.9	K04	ME1.4	C2	UN	NA	1	0	0	0	-1	0.821663	0.8413	NA	FALSE
662	ME1.9	K04	ME1.4	C4	UN	NA	1	0	0	0	-1	0.818381	0.8413	NA	FALSE
663	ME1.9	K04	ME1.4	E2	UN	NA	1	0	0	0	-1	0.814453	0.0786	0	FALSE
664	ME1.9	K04	ME1.4	H12	UN	NA	1	0	0	0	-1	0.806593	0.3085	1	FALSE
665	ME1.9	K04	ME1.4	H8	UN	NA	1	0	0	0	-1	0.815098	0.8413	NA	FALSE
666	ME1.9	K04	ME1.5	A6	UN	NA	1	0	0	0	-1	0.826419	0.0786	0	FALSE
667	ME1.9	K04	ME1.5	A8	UN	NA	1	0	0	0	-1	0.813225	0.0786	0	FALSE
668	ME1.9	K04	ME1.5	B3	UN	NA	0.5236	0.3824	0.094	0.2852	-1	0.871991	0.8413	NA	FALSE
669	ME1.9	K04	ME1.5	D3	UN	NA	0.8274	0	0.1726	0.1726	-1	0.854167	0.0786	0	FALSE
670	ME1.9	K04	ME1.5	G4	UN	NA	1	0	0	0	-1	0.799342	0.8413	NA	FALSE
671	ME1.9	K04	ME1.5	G6	UN	NA	1	0	0	0	-1	0.821272	0.8413	NA	FALSE
672	ME1.9	K04	ME1.5	H5	UN	NA	1	0	0	0	-1	0.766593	0.0786	0	FALSE
673	ME1.9	K04	ME1.6	B5	UN	NA	0.843	0.157	0	0.0785	-1	0.821146	0.8413	NA	FALSE
674	ME1.9	K04	ME1.6	C7	UN	NA	1	0	0	0	-1	0.814532	0.8413	NA	FALSE
675	ME1.9	K04	ME1.6	C8	UN	NA	1	0	0	0	-1	0.804971	0.8413	NA	FALSE
676	ME1.9	K04	ME1.6	F5	UN	NA	0.5757	0.4243	0	0.2122	-1	0.828125	0.8413	NA	FALSE
677	ME1.9	K04	ME1.6	F8	UN	NA	1	0	0	0	-1	0.808795	0.8413	NA	FALSE
678	ME1.9	K04	ME1.6	G7	UN	NA	0.7839	0.2161	0	0.1081	-1	0.837573	0.3085	1	FALSE
679	ME1.9	K04	ME1.7	A9	UN	NA	1	0	0	0	-1	0.810784	0.8413	NA	FALSE
680	ME1.9	K04	ME1.7	B10	UN	NA	1	0	0	0	-1	0.808366	0.8413	NA	FALSE
681	ME1.9	K04	ME1.7	B9	UN	NA	1	0	0	0	-1	0.807171	0.8413	NA	FALSE
682	ME1.9	K04	ME1.7	C9	UN	NA	1	0	0	0	-1	0.812139	0.8413	NA	FALSE
683	ME1.9	K04	ME1.7	E8	UN	NA	1	0	0	0	-1	0.802124	0.8413	NA	FALSE
684	ME1.9	K04	ME1.7	F11	UN	NA	1	0	0	0	-1	0.796154	0.8413	NA	FALSE
685	ME1.9	K04	ME1.7	J12	UN	NA	1	0	0	0	-1	0.827869	0.3085	1	FALSE
686	ME1.9	K04	ME1.8	I04	UN	NA	1	0	0	0	-1	0.836345	0.3085	1	FALSE
687	ME1.9	K04	ME1.8	K03	UN	NA	1	0	0	0	-1	0.837349	0.3085	1	FALSE
688	ME1.9	K04	ME1.8	L03	UN	NA	1	0	0	0	-1	0.837624	0.3085	1	FALSE
689	ME1.9	K04	ME1.8	L05	UN	NA	1	0	0	0	-1	0.838323	0.3085	1	FALSE
690	ME1.9	K04	ME1.8	N08	UN	NA	1	0	0	0	-1	0.836978	0.3085	1	FALSE
691	ME1.9	K04	ME1.8	O04	UN	NA	0.9076	0	0.0924	0.0924	-1	0.845214	0.3085	1	FALSE
692	ME1.9	K10	ME1.9	L01	OT	0	0	0.1643	0.8357	0.9178	-1	0.983271	0.8413	NA	TRUE
693	ME1.9	K10	ME1.9	O01	OT	0	0.6432	0.122	0.2348	0.2958	-1	0.878136	0.3085	1	TRUE
694	ME1.9	K10	ME1.10	I11	UN	NA	1	0	0	0	-1	0.840081	0.0228	0	FALSE
695	ME1.9	K10	ME1.10	K11	UN	NA	1	0	0	0	-1	0.834325	0.0228	0	FALSE
696	ME1.9	K10	ME1.10	M08	UN	NA	1	0	0	0	-1	0.810493	0.0228	0	FALSE
697	ME1.9	K10	ME1.10	N01	UN	NA	1	0	0	0	-1	0.836439	0.0228	0	FALSE
698	ME1.9	K10	ME1.10	N09	UN	NA	1	0	0	0	-1	0.8286	0.0228	0	FALSE
699	ME1.9	K10	ME1.1	C3	UN	NA	1	0	0	0	-1	0.818182	0.0228	0	FALSE
700	ME1.9	K10	ME1.1	F2	UN	NA	1	0	0	0	-1	0.817143	0.0228	0	FALSE
701	ME1.9	K10	ME1.1	F4	UN	NA	1	0	0	0	-1	0.809249	0.0228	0	FALSE
702	ME1.9	K10	ME1.1	G8	UN	NA	1	0	0	0	-1	0.822485	0.8413	NA	FALSE
703	ME1.9	K10	ME1.1	H11	UN	NA	1	0	0	0	-1	0.813953	0.0228	0	FALSE
704	ME1.9	K10	ME1.2	B1	UN	NA	1	0	0	0	-1	0.820192	0.3085	1	FALSE
705	ME1.9	K10	ME1.2	B4	UN	NA	1	0	0	0	-1	0.821429	0.3085	1	FALSE
706	ME1.9	K10	ME1.2	C5	UN	NA	1	0	0	0	-1	0.818713	0.3085	1	FALSE
707	ME1.9	K10	ME1.2	C6	UN	NA	1	0	0	0	-1	0.822674	0.3085	1	FALSE
708	ME1.9	K10	ME1.2	E12	UN	NA	1	0	0	0	-1	0.797456	0.3085	1	FALSE
709	ME1.9	K10	ME1.3	D6	UN	NA	1	0	0	0	-1	0.808511	0.3085	1	FALSE
710	ME1.9	K10	ME1.3	E1	UN	NA	1	0	0	0	-1	0.818441	0.3085	1	FALSE
711	ME1.9	K10	ME1.3	F1	UN	NA	1	0	0	0	-1	0.818882	0.3085	1	FALSE
712	ME1.9	K10	ME1.3	F3	UN	NA	1	0	0	0	-1	0.815589	0.3085	1	FALSE
713	ME1.9	K10	ME1.3	H3	UN	NA	1	0	0	0	-1	0.82622	0.3085	1	FALSE
714	ME1.9	K10	ME1.4	C1	UN	NA	1	0	0	0	-1	0.824675	0.0786	0	FALSE
715	ME1.9	K10	ME1.4	C2	UN	NA	1	0	0	0	-1	0.82321	0.0786	0	FALSE
716	ME1.9	K10	ME1.4	C4	UN	NA	1	0	0	0	-1	0.819957	0.0786	0	FALSE
717	ME1.9	K10	ME1.4	E2	UN	NA	1	0	0	0	-1	0.827519	0.0786	0	FALSE
718	ME1.9	K10	ME1.4	H12	UN	NA	1	0	0	0	-1	0.80719	0.0786	0	FALSE
719	ME1.9	K10	ME1.4	H8	UN	NA	1	0	0	0	-1	0.816304	0.0786	0	FALSE
720	ME1.9	K10	ME1.5	A6	UN	NA	1	0	0	0	-1	0.838745	0.7603	NA	FALSE
721	ME1.9	K10	ME1.5	A8	UN	NA	1	0	0	0	-1	0.831034	0.7603	NA	FALSE
722	ME1.9	K10	ME1.5	B3	UN	NA	1	0	0	0	-1	0.838043	0.3085	1	FALSE
723	ME1.9	K10	ME1.5	D3	UN	NA	0.6231	0.3655	0.0114	0.1941	-1	0.856771	0.7603	NA	FALSE
724	ME1.9	K10	ME1.5	G4	UN	NA	1	0	0	0	-1	0.810458	0.8413	NA	FALSE
725	ME1.9	K10	ME1.5	G6	UN	NA	1	0	0	0	-1	0.842048	0.8413	NA	FALSE
726	ME1.9	K10	ME1.5	H5	UN	NA	1	0	0	0	-1	0.785714	0.0228	0	FALSE
727	ME1.9	K10	ME1.6	B5	UN	NA	0.7179	0.2821	0	0.1411	-1	0.82846	0.8413	NA	FALSE
728	ME1.9	K10	ME1.6	C7	UN	NA	1	0	0	0	-1	0.822976	0.3085	1	FALSE
729	ME1.9	K10	ME1.6	C8	UN	NA	1	0	0	0	-1	0.815443	0.3085	1	FALSE
730	ME1.9	K10	ME1.6	F5	UN	NA	0.9142	0.0858	0	0.0429	-1	0.834297	0.8413	NA	FALSE
731	ME1.9	K10	ME1.6	F8	UN	NA	1	0	0	0	-1	0.819209	0.3085	1	FALSE
732	ME1.9	K10	ME1.6	G7	UN	NA	1	0	0	0	-1	0.810445	0.0228	0	FALSE
733	ME1.9	K10	ME1.7	A9	UN	NA	1	0	0	0	-1	0.807767	0.3085	1	FALSE
734	ME1.9	K10	ME1.7	B10	UN	NA	1	0	0	0	-1	0.800578	0.3085	1	FALSE
735	ME1.9	K10	ME1.7	B9	UN	NA	1	0	0	0	-1	0.799424	0.3085	1	FALSE
736	ME1.9	K10	ME1.7	C9	UN	NA	1	0	0	0	-1	0.808206	0.3085	1	FALSE
737	ME1.9	K10	ME1.7	E8	UN	NA	1	0	0	0	-1	0.802103	0.3085	1	FALSE
738	ME1.9	K10	ME1.7	F11	UN	NA	1	0	0	0	-1	0.792381	0.3085	1	FALSE
739	ME1.9	K10	ME1.7	J12	UN	NA	1	0	0	0	-1	0.830972	0.0228	0	FALSE
740	ME1.9	K10	ME1.8	I04	UN	NA	1	0	0	0	-1	0.833333	0.8413	NA	FALSE
741	ME1.9	K10	ME1.8	K03	UN	NA	1	0	0	0	-1	0.85503	0.3085	1	FALSE
742	ME1.9	K10	ME1.8	L03	UN	NA	1	0	0	0	-1	0.83953	0.3085	1	FALSE
743	ME1.9	K10	ME1.8	L05	UN	NA	1	0	0	0	-1	0.836292	0.8413	NA	FALSE
744	ME1.9	K10	ME1.8	N08	UN	NA	1	0	0	0	-1	0.833988	0.8413	NA	FALSE
745	ME1.9	K10	ME1.8	O04	UN	NA	0.8898	0	0.1102	0.1102	-1	0.847782	0.8413	NA	FALSE
746	ME1.9	L01	ME1.9	O01	OT	0	0.6962	0	0.3038	0.3038	-1	0.876426	0.3085	1	TRUE
747	ME1.9	L01	ME1.10	I11	UN	NA	1	0	0	0	-1	0.840249	0.0228	0	FALSE
748	ME1.9	L01	ME1.10	K11	UN	NA	1	0	0	0	-1	0.831301	0.0228	0	FALSE
749	ME1.9	L01	ME1.10	M08	UN	NA	1	0	0	0	-1	0.8125	0.0228	0	FALSE
750	ME1.9	L01	ME1.10	N01	UN	NA	1	0	0	0	-1	0.834038	0.0228	0	FALSE
751	ME1.9	L01	ME1.10	N09	UN	NA	1	0	0	0	-1	0.827083	0.0228	0	FALSE
752	ME1.9	L01	ME1.1	C3	UN	NA	1	0	0	0	-1	0.81543	0.0228	0	FALSE
753	ME1.9	L01	ME1.1	F2	UN	NA	1	0	0	0	-1	0.814342	0.0228	0	FALSE
754	ME1.9	L01	ME1.1	F4	UN	NA	1	0	0	0	-1	0.807157	0.0228	0	FALSE
755	ME1.9	L01	ME1.1	G8	UN	NA	1	0	0	0	-1	0.821792	0.8413	NA	FALSE
756	ME1.9	L01	ME1.1	H11	UN	NA	1	0	0	0	-1	0.813	0.0228	0	FALSE
757	ME1.9	L01	ME1.2	B1	UN	NA	1	0	0	0	-1	0.810139	0.3085	1	FALSE
758	ME1.9	L01	ME1.2	B4	UN	NA	1	0	0	0	-1	0.811377	0.3085	1	FALSE
759	ME1.9	L01	ME1.2	C5	UN	NA	1	0	0	0	-1	0.805835	0.3085	1	FALSE
760	ME1.9	L01	ME1.2	C6	UN	NA	1	0	0	0	-1	0.811623	0.3085	1	FALSE
761	ME1.9	L01	ME1.2	E12	UN	NA	1	0	0	0	-1	0.787018	0.3085	1	FALSE
762	ME1.9	L01	ME1.3	D6	UN	NA	1	0	0	0	-1	0.81	0.3085	1	FALSE
763	ME1.9	L01	ME1.3	E1	UN	NA	1	0	0	0	-1	0.820236	0.3085	1	FALSE
764	ME1.9	L01	ME1.3	F1	UN	NA	1	0	0	0	-1	0.820717	0.3085	1	FALSE
765	ME1.9	L01	ME1.3	F3	UN	NA	1	0	0	0	-1	0.817913	0.3085	1	FALSE
766	ME1.9	L01	ME1.3	H3	UN	NA	1	0	0	0	-1	0.826316	0.3085	1	FALSE
767	ME1.9	L01	ME1.4	C1	UN	NA	1	0	0	0	-1	0.832222	0.0786	0	FALSE
768	ME1.9	L01	ME1.4	C2	UN	NA	1	0	0	0	-1	0.830735	0.0786	0	FALSE
769	ME1.9	L01	ME1.4	C4	UN	NA	1	0	0	0	-1	0.827394	0.0786	0	FALSE
770	ME1.9	L01	ME1.4	E2	UN	NA	1	0	0	0	-1	0.83004	0.0786	0	FALSE
771	ME1.9	L01	ME1.4	H12	UN	NA	1	0	0	0	-1	0.814318	0.0786	0	FALSE
772	ME1.9	L01	ME1.4	H8	UN	NA	1	0	0	0	-1	0.823661	0.0786	0	FALSE
773	ME1.9	L01	ME1.5	A6	UN	NA	1	0	0	0	-1	0.838565	0.7603	NA	FALSE
774	ME1.9	L01	ME1.5	A8	UN	NA	1	0	0	0	-1	0.826969	0.7603	NA	FALSE
775	ME1.9	L01	ME1.5	B3	UN	NA	1	0	0	0	-1	0.834831	0.3085	1	FALSE
776	ME1.9	L01	ME1.5	D3	UN	NA	1	0	0	0	-1	0.855615	0.7603	NA	FALSE
777	ME1.9	L01	ME1.5	G4	UN	NA	1	0	0	0	-1	0.809685	0.8413	NA	FALSE
778	ME1.9	L01	ME1.5	G6	UN	NA	1	0	0	0	-1	0.841216	0.8413	NA	FALSE
779	ME1.9	L01	ME1.5	H5	UN	NA	1	0	0	0	-1	0.783447	0.0228	0	FALSE
780	ME1.9	L01	ME1.6	B5	UN	NA	1	0	0	0	-1	0.827621	0.3085	1	FALSE
781	ME1.9	L01	ME1.6	C7	UN	NA	1	0	0	0	-1	0.821012	0.3085	1	FALSE
782	ME1.9	L01	ME1.6	C8	UN	NA	1	0	0	0	-1	0.81323	0.3085	1	FALSE
783	ME1.9	L01	ME1.6	F5	UN	NA	1	0	0	0	-1	0.832669	0.3085	1	FALSE
784	ME1.9	L01	ME1.6	F8	UN	NA	1	0	0	0	-1	0.817121	0.3085	1	FALSE
785	ME1.9	L01	ME1.6	G7	UN	NA	1	0	0	0	-1	0.808383	0.0228	0	FALSE
786	ME1.9	L01	ME1.7	A9	UN	NA	1	0	0	0	-1	0.805611	0.3085	1	FALSE
787	ME1.9	L01	ME1.7	B10	UN	NA	1	0	0	0	-1	0.798211	0.3085	1	FALSE
788	ME1.9	L01	ME1.7	B9	UN	NA	1	0	0	0	-1	0.79703	0.3085	1	FALSE
789	ME1.9	L01	ME1.7	C9	UN	NA	1	0	0	0	-1	0.805501	0.3085	1	FALSE
790	ME1.9	L01	ME1.7	E8	UN	NA	1	0	0	0	-1	0.799803	0.3085	1	FALSE
791	ME1.9	L01	ME1.7	F11	UN	NA	1	0	0	0	-1	0.789784	0.3085	1	FALSE
792	ME1.9	L01	ME1.7	J12	UN	NA	1	0	0	0	-1	0.830544	0.0228	0	FALSE
793	ME1.9	L01	ME1.8	I04	UN	NA	1	0	0	0	-1	0.830595	0.3085	1	FALSE
794	ME1.9	L01	ME1.8	K03	UN	NA	1	0	0	0	-1	0.860606	0.3085	1	FALSE
795	ME1.9	L01	ME1.8	L03	UN	NA	1	0	0	0	-1	0.834343	0.3085	1	FALSE
796	ME1.9	L01	ME1.8	L05	UN	NA	1	0	0	0	-1	0.831976	0.3085	1	FALSE
797	ME1.9	L01	ME1.8	N08	UN	NA	1	0	0	0	-1	0.831643	0.3085	1	FALSE
798	ME1.9	L01	ME1.8	O04	UN	NA	1	0	0	0	-1	0.843035	0.3085	1	FALSE
799	ME1.9	O01	ME1.10	I11	UN	NA	0.1137	0.5943	0.2919	0.5891	-1	0.920152	0.8413	NA	FALSE
800	ME1.9	O01	ME1.10	K11	UN	NA	0.1116	0.7115	0.1769	0.5326	-1	0.908582	0.8413	NA	FALSE
801	ME1.9	O01	ME1.10	M08	UN	NA	0	1	0	0.5	-1	0.877953	0.3085	1	FALSE
802	ME1.9	O01	ME1.10	N01	UN	NA	0.3386	0.3608	0.3006	0.481	-1	0.90566	0.8413	NA	FALSE
803	ME1.9	O01	ME1.10	N09	UN	NA	0.2249	0.5659	0.2092	0.4922	-1	0.904135	0.8413	NA	FALSE
804	ME1.9	O01	ME1.1	C3	UN	NA	0.1124	0.8831	0.0045	0.446	-1	0.890977	0.8413	NA	FALSE
805	ME1.9	O01	ME1.1	F2	UN	NA	0.1109	0.8891	0	0.4446	-1	0.889098	0.8413	NA	FALSE
806	ME1.9	O01	ME1.1	F4	UN	NA	0	1	0	0.5	-1	0.875	0.8413	NA	FALSE
807	ME1.9	O01	ME1.1	G8	UN	NA	0.1908	0.8092	0	0.4046	-1	0.859375	0.8413	NA	FALSE
808	ME1.9	O01	ME1.1	H11	UN	NA	0.231	0.7139	0.0551	0.4121	-1	0.888031	0.8413	NA	FALSE
809	ME1.9	O01	ME1.2	B1	UN	NA	1	0	0	0	-1	0.847328	0.0786	0	FALSE
810	ME1.9	O01	ME1.2	B4	UN	NA	1	0	0	0	-1	0.848077	0.0786	0	FALSE
811	ME1.9	O01	ME1.2	C5	UN	NA	1	0	0	0	-1	0.842912	0.0786	0	FALSE
812	ME1.9	O01	ME1.2	C6	UN	NA	1	0	0	0	-1	0.848249	0.0786	0	FALSE
813	ME1.9	O01	ME1.2	E12	UN	NA	1	0	0	0	-1	0.813725	0.0786	0	FALSE
814	ME1.9	O01	ME1.3	D6	UN	NA	0.6902	0.2632	0.0466	0.1782	-1	0.855769	0.8413	NA	FALSE
815	ME1.9	O01	ME1.3	E1	UN	NA	0.6798	0.1662	0.1541	0.2371	-1	0.867424	0.8413	NA	FALSE
816	ME1.9	O01	ME1.3	F1	UN	NA	0.6902	0.1687	0.1411	0.2254	-1	0.865385	0.8413	NA	FALSE
817	ME1.9	O01	ME1.3	F3	UN	NA	0.6824	0.1668	0.1508	0.2342	-1	0.86692	0.8413	NA	FALSE
818	ME1.9	O01	ME1.3	H3	UN	NA	0.6079	0.2617	0.1303	0.2612	-1	0.869919	0.8413	NA	FALSE
819	ME1.9	O01	ME1.4	C1	UN	NA	0.7572	0.0193	0.2235	0.2331	-1	0.869198	0.8413	NA	FALSE
820	ME1.9	O01	ME1.4	C2	UN	NA	0.7604	0.0402	0.1994	0.2195	-1	0.866525	0.8413	NA	FALSE
821	ME1.9	O01	ME1.4	C4	UN	NA	0.8029	0	0.1971	0.1971	-1	0.859574	0.8413	NA	FALSE
822	ME1.9	O01	ME1.4	E2	UN	NA	0.4225	0.5775	0	0.2887	-1	0.862963	0.0786	0	FALSE
823	ME1.9	O01	ME1.4	H12	UN	NA	0.7669	0.2294	0.0036	0.1184	-1	0.846154	0.8413	NA	FALSE
824	ME1.9	O01	ME1.4	H8	UN	NA	0.7604	0.1442	0.0953	0.1675	-1	0.855932	0.8413	NA	FALSE
825	ME1.9	O01	ME1.5	A6	UN	NA	1	0	0	0	-1	0.850649	0.3085	1	FALSE
826	ME1.9	O01	ME1.5	A8	UN	NA	1	0	0	0	-1	0.833333	0.3085	1	FALSE
827	ME1.9	O01	ME1.5	B3	UN	NA	1	0	0	0	-1	0.865801	0.3085	1	FALSE
828	ME1.9	O01	ME1.5	D3	UN	NA	1	0	0	0	-1	0.867647	0.7603	NA	FALSE
829	ME1.9	O01	ME1.5	G4	UN	NA	0.5179	0.2825	0.1995	0.3408	-1	0.883117	0.8413	NA	FALSE
830	ME1.9	O01	ME1.5	G6	UN	NA	0.2396	0.7604	0	0.3802	-1	0.871739	0.8413	NA	FALSE
831	ME1.9	O01	ME1.5	H5	UN	NA	1	0	0	0	-1	0.828261	0.3085	1	FALSE
832	ME1.9	O01	ME1.6	B5	UN	NA	0	1	0	0.5	-1	0.854962	0.8413	NA	FALSE
833	ME1.9	O01	ME1.6	C7	UN	NA	0	1	0	0.5	-1	0.860075	0.8413	NA	FALSE
834	ME1.9	O01	ME1.6	C8	UN	NA	0	1	0	0.5	-1	0.849624	0.8413	NA	FALSE
835	ME1.9	O01	ME1.6	F5	UN	NA	0	1	0	0.5	-1	0.861538	0.8413	NA	FALSE
836	ME1.9	O01	ME1.6	F8	UN	NA	0	1	0	0.5	-1	0.853383	0.8413	NA	FALSE
837	ME1.9	O01	ME1.6	G7	UN	NA	0.1129	0.8871	0	0.4435	-1	0.888462	0.8413	NA	FALSE
838	ME1.9	O01	ME1.7	A9	UN	NA	0.6249	0.3751	0	0.1875	-1	0.839768	0.7603	NA	FALSE
839	ME1.9	O01	ME1.7	B10	UN	NA	0.5944	0.4056	0	0.2028	-1	0.836502	0.7603	NA	FALSE
840	ME1.9	O01	ME1.7	B9	UN	NA	0.5944	0.4056	0	0.2028	-1	0.835249	0.7603	NA	FALSE
841	ME1.9	O01	ME1.7	C9	UN	NA	0.6358	0.3642	0	0.1821	-1	0.844106	0.7603	NA	FALSE
842	ME1.9	O01	ME1.7	E8	UN	NA	0.5667	0.4333	0	0.2166	-1	0.831439	0.7603	NA	FALSE
843	ME1.9	O01	ME1.7	F11	UN	NA	0.5185	0.4815	0	0.2408	-1	0.821429	0.7603	NA	FALSE
844	ME1.9	O01	ME1.7	J12	UN	NA	0.5774	0.3245	0.0981	0.2603	-1	0.868726	0.7603	NA	FALSE
845	ME1.9	O01	ME1.8	I04	UN	NA	0.4748	0.4149	0.1103	0.3178	-1	0.876984	0.7603	NA	FALSE
846	ME1.9	O01	ME1.8	K03	UN	NA	1	0	0	0	-1	0.878173	0.7603	NA	FALSE
847	ME1.9	O01	ME1.8	L03	UN	NA	0.4619	0.4227	0.1154	0.3267	-1	0.878378	0.7603	NA	FALSE
848	ME1.9	O01	ME1.8	L05	UN	NA	0.4637	0.4434	0.0929	0.3146	-1	0.875969	0.7603	NA	FALSE
849	ME1.9	O01	ME1.8	N08	UN	NA	0.4619	0.4416	0.0964	0.3172	-1	0.876448	0.7603	NA	FALSE
850	ME1.9	O01	ME1.8	O04	UN	NA	0.2383	0.7171	0.0446	0.4031	-1	0.886454	0.7603	NA	FALSE
851	ME1.10	I11	ME1.10	K11	OT	0	0	0.1727	0.8273	0.9137	-1	0.982422	0.8413	NA	TRUE
852	ME1.10	I11	ME1.10	M08	OT	0	0.3503	0.0904	0.5592	0.6044	-1	0.931186	0.3085	1	TRUE
853	ME1.10	I11	ME1.10	N01	OT	0	0	0.2178	0.7822	0.8911	-1	0.977825	0.8413	NA	TRUE
854	ME1.10	I11	ME1.10	N09	OT	0	0.0401	0.1834	0.7764	0.8681	-1	0.974497	0.8413	NA	TRUE
855	ME1.10	I11	ME1.1	C3	UN	NA	0	0.2623	0.7377	0.8688	-1	0.973298	0.8413	NA	FALSE
856	ME1.10	I11	ME1.1	F2	UN	NA	0	0.27	0.73	0.865	-1	0.97252	0.8413	NA	FALSE
857	ME1.10	I11	ME1.1	F4	UN	NA	0	0.3452	0.6548	0.8274	-1	0.964865	0.8413	NA	FALSE
858	ME1.10	I11	ME1.1	G8	UN	NA	1	0	0	0	-1	0.817931	0.0228	0	FALSE
859	ME1.10	I11	ME1.1	H11	UN	NA	0.0409	0.227	0.7322	0.8457	-1	0.969945	0.8413	NA	FALSE
860	ME1.10	I11	ME1.2	B1	UN	NA	1	0	0	0	-1	0.836552	0.0228	0	FALSE
861	ME1.10	I11	ME1.2	B4	UN	NA	1	0	0	0	-1	0.836123	0.0228	0	FALSE
862	ME1.10	I11	ME1.2	C5	UN	NA	1	0	0	0	-1	0.833333	0.0228	0	FALSE
863	ME1.10	I11	ME1.2	C6	UN	NA	1	0	0	0	-1	0.834716	0.0228	0	FALSE
864	ME1.10	I11	ME1.2	E12	UN	NA	1	0	0	0	-1	0.816124	0.0228	0	FALSE
865	ME1.10	I11	ME1.3	D6	UN	NA	1	0	0	0	-1	0.817123	0.0228	0	FALSE
866	ME1.10	I11	ME1.3	E1	UN	NA	1	0	0	0	-1	0.826323	0.0228	0	FALSE
867	ME1.10	I11	ME1.3	F1	UN	NA	1	0	0	0	-1	0.828767	0.0228	0	FALSE
868	ME1.10	I11	ME1.3	F3	UN	NA	1	0	0	0	-1	0.822845	0.0228	0	FALSE
869	ME1.10	I11	ME1.3	H3	UN	NA	1	0	0	0	-1	0.825835	0.0228	0	FALSE
870	ME1.10	I11	ME1.4	C1	UN	NA	1	0	0	0	-1	0.829618	0.3085	1	FALSE
871	ME1.10	I11	ME1.4	C2	UN	NA	1	0	0	0	-1	0.829365	0.3085	1	FALSE
872	ME1.10	I11	ME1.4	C4	UN	NA	1	0	0	0	-1	0.823764	0.3085	1	FALSE
873	ME1.10	I11	ME1.4	E2	UN	NA	1	0	0	0	-1	0.843939	0.0228	0	FALSE
874	ME1.10	I11	ME1.4	H12	UN	NA	1	0	0	0	-1	0.813099	0.3085	1	FALSE
875	ME1.10	I11	ME1.4	H8	UN	NA	1	0	0	0	-1	0.821086	0.3085	1	FALSE
876	ME1.10	I11	ME1.5	A6	UN	NA	1	0	0	0	-1	0.81677	0.0228	0	FALSE
877	ME1.10	I11	ME1.5	A8	UN	NA	1	0	0	0	-1	0.808442	0.0228	0	FALSE
878	ME1.10	I11	ME1.5	B3	UN	NA	1	0	0	0	-1	0.802817	0.0228	0	FALSE
879	ME1.10	I11	ME1.5	D3	UN	NA	1	0	0	0	-1	0.842324	0.3085	1	FALSE
880	ME1.10	I11	ME1.5	G4	UN	NA	1	0	0	0	-1	0.805164	0.0228	0	FALSE
881	ME1.10	I11	ME1.5	G6	UN	NA	1	0	0	0	-1	0.824766	0.0228	0	FALSE
882	ME1.10	I11	ME1.5	H5	UN	NA	1	0	0	0	-1	0.797956	0.0072	0	FALSE
883	ME1.10	I11	ME1.6	B5	UN	NA	1	0	0	0	-1	0.817159	0.0228	0	FALSE
884	ME1.10	I11	ME1.6	C7	UN	NA	1	0	0	0	-1	0.816892	0.0228	0	FALSE
885	ME1.10	I11	ME1.6	C8	UN	NA	1	0	0	0	-1	0.813514	0.0228	0	FALSE
886	ME1.10	I11	ME1.6	F5	UN	NA	1	0	0	0	-1	0.83007	0.0228	0	FALSE
887	ME1.10	I11	ME1.6	F8	UN	NA	1	0	0	0	-1	0.815041	0.0228	0	FALSE
888	ME1.10	I11	ME1.6	G7	UN	NA	0	0.2557	0.7443	0.8722	-1	0.973973	0.8413	NA	FALSE
889	ME1.10	I11	ME1.7	A9	UN	NA	1	0	0	0	-1	0.81293	0.0228	0	FALSE
890	ME1.10	I11	ME1.7	B10	UN	NA	1	0	0	0	-1	0.807377	0.0228	0	FALSE
891	ME1.10	I11	ME1.7	B9	UN	NA	1	0	0	0	-1	0.80654	0.0228	0	FALSE
892	ME1.10	I11	ME1.7	C9	UN	NA	1	0	0	0	-1	0.812245	0.0228	0	FALSE
893	ME1.10	I11	ME1.7	E8	UN	NA	1	0	0	0	-1	0.80643	0.0228	0	FALSE
894	ME1.10	I11	ME1.7	F11	UN	NA	1	0	0	0	-1	0.799458	0.0228	0	FALSE
895	ME1.10	I11	ME1.7	J12	UN	NA	1	0	0	0	-1	0.825926	0.0228	0	FALSE
896	ME1.10	I11	ME1.8	I04	UN	NA	1	0	0	0	-1	0.829971	0.0228	0	FALSE
897	ME1.10	I11	ME1.8	K03	UN	NA	1	0	0	0	-1	0.838422	0.0228	0	FALSE
898	ME1.10	I11	ME1.8	L03	UN	NA	1	0	0	0	-1	0.830484	0.0228	0	FALSE
899	ME1.10	I11	ME1.8	L05	UN	NA	1	0	0	0	-1	0.828551	0.0228	0	FALSE
900	ME1.10	I11	ME1.8	N08	UN	NA	1	0	0	0	-1	0.832857	0.0228	0	FALSE
901	ME1.10	I11	ME1.8	O04	UN	NA	1	0	0	0	-1	0.832362	0.0228	0	FALSE
902	ME1.10	K11	ME1.10	M08	OT	0	0.2553	0.2091	0.5356	0.6402	-1	0.935277	0.3085	1	TRUE
903	ME1.10	K11	ME1.10	N01	OT	0	0.0416	0.1627	0.7957	0.877	-1	0.976356	0.8413	NA	TRUE
904	ME1.10	K11	ME1.10	N09	OT	0	0.0391	0.1979	0.763	0.8619	-1	0.973203	0.8413	NA	TRUE
905	ME1.10	K11	ME1.1	C3	UN	NA	0	0.1916	0.8084	0.9042	-1	0.980494	0.8413	NA	FALSE
906	ME1.10	K11	ME1.1	F2	UN	NA	0	0.2055	0.7945	0.8973	-1	0.979085	0.8413	NA	FALSE
907	ME1.10	K11	ME1.1	F4	UN	NA	0	0.2783	0.7217	0.8609	-1	0.971673	0.8413	NA	FALSE
908	ME1.10	K11	ME1.1	G8	UN	NA	1	0	0	0	-1	0.814094	0.0228	0	FALSE
909	ME1.10	K11	ME1.1	H11	UN	NA	0.0398	0.1754	0.7847	0.8725	-1	0.975366	0.8413	NA	FALSE
910	ME1.10	K11	ME1.2	B1	UN	NA	1	0	0	0	-1	0.829515	0.0228	0	FALSE
911	ME1.10	K11	ME1.2	B4	UN	NA	1	0	0	0	-1	0.829019	0.0228	0	FALSE
912	ME1.10	K11	ME1.2	C5	UN	NA	1	0	0	0	-1	0.826323	0.0228	0	FALSE
913	ME1.10	K11	ME1.2	C6	UN	NA	1	0	0	0	-1	0.827703	0.0228	0	FALSE
914	ME1.10	K11	ME1.2	E12	UN	NA	1	0	0	0	-1	0.808011	0.0228	0	FALSE
915	ME1.10	K11	ME1.3	D6	UN	NA	1	0	0	0	-1	0.814419	0.0228	0	FALSE
916	ME1.10	K11	ME1.3	E1	UN	NA	1	0	0	0	-1	0.821664	0.0228	0	FALSE
917	ME1.10	K11	ME1.3	F1	UN	NA	1	0	0	0	-1	0.825333	0.0228	0	FALSE
918	ME1.10	K11	ME1.3	F3	UN	NA	1	0	0	0	-1	0.818908	0.0228	0	FALSE
919	ME1.10	K11	ME1.3	H3	UN	NA	1	0	0	0	-1	0.821023	0.0228	0	FALSE
920	ME1.10	K11	ME1.4	C1	UN	NA	1	0	0	0	-1	0.825311	0.3085	1	FALSE
921	ME1.10	K11	ME1.4	C2	UN	NA	1	0	0	0	-1	0.825077	0.3085	1	FALSE
922	ME1.10	K11	ME1.4	C4	UN	NA	1	0	0	0	-1	0.819596	0.3085	1	FALSE
923	ME1.10	K11	ME1.4	E2	UN	NA	1	0	0	0	-1	0.842183	0.0228	0	FALSE
924	ME1.10	K11	ME1.4	H12	UN	NA	1	0	0	0	-1	0.809969	0.3085	1	FALSE
925	ME1.10	K11	ME1.4	H8	UN	NA	1	0	0	0	-1	0.817757	0.3085	1	FALSE
926	ME1.10	K11	ME1.5	A6	UN	NA	1	0	0	0	-1	0.819423	0.0228	0	FALSE
927	ME1.10	K11	ME1.5	A8	UN	NA	1	0	0	0	-1	0.814286	0.0228	0	FALSE
928	ME1.10	K11	ME1.5	B3	UN	NA	1	0	0	0	-1	0.80458	0.0228	0	FALSE
929	ME1.10	K11	ME1.5	D3	UN	NA	1	0	0	0	-1	0.837398	0.3085	1	FALSE
930	ME1.10	K11	ME1.5	G4	UN	NA	1	0	0	0	-1	0.803817	0.0228	0	FALSE
931	ME1.10	K11	ME1.5	G6	UN	NA	1	0	0	0	-1	0.820669	0.0228	0	FALSE
932	ME1.10	K11	ME1.5	H5	UN	NA	1	0	0	0	-1	0.796467	0.0072	0	FALSE
933	ME1.10	K11	ME1.6	B5	UN	NA	1	0	0	0	-1	0.813187	0.0228	0	FALSE
934	ME1.10	K11	ME1.6	C7	UN	NA	1	0	0	0	-1	0.813816	0.0228	0	FALSE
935	ME1.10	K11	ME1.6	C8	UN	NA	1	0	0	0	-1	0.808553	0.0228	0	FALSE
936	ME1.10	K11	ME1.6	F5	UN	NA	1	0	0	0	-1	0.824251	0.3085	1	FALSE
937	ME1.10	K11	ME1.6	F8	UN	NA	1	0	0	0	-1	0.810686	0.0228	0	FALSE
938	ME1.10	K11	ME1.6	G7	UN	NA	0	0.1836	0.8164	0.9082	-1	0.981308	0.8413	NA	FALSE
939	ME1.10	K11	ME1.7	A9	UN	NA	1	0	0	0	-1	0.808054	0.0228	0	FALSE
940	ME1.10	K11	ME1.7	B10	UN	NA	1	0	0	0	-1	0.803333	0.0228	0	FALSE
941	ME1.10	K11	ME1.7	B9	UN	NA	1	0	0	0	-1	0.804521	0.0228	0	FALSE
942	ME1.10	K11	ME1.7	C9	UN	NA	1	0	0	0	-1	0.809429	0.0228	0	FALSE
943	ME1.10	K11	ME1.7	E8	UN	NA	1	0	0	0	-1	0.803071	0.0228	0	FALSE
944	ME1.10	K11	ME1.7	F11	UN	NA	1	0	0	0	-1	0.796958	0.0228	0	FALSE
945	ME1.10	K11	ME1.7	J12	UN	NA	1	0	0	0	-1	0.817852	0.0228	0	FALSE
946	ME1.10	K11	ME1.8	I04	UN	NA	1	0	0	0	-1	0.828652	0.0228	0	FALSE
947	ME1.10	K11	ME1.8	K03	UN	NA	1	0	0	0	-1	0.839599	0.0228	0	FALSE
948	ME1.10	K11	ME1.8	L03	UN	NA	1	0	0	0	-1	0.830556	0.0228	0	FALSE
949	ME1.10	K11	ME1.8	L05	UN	NA	1	0	0	0	-1	0.829371	0.0228	0	FALSE
950	ME1.10	K11	ME1.8	N08	UN	NA	1	0	0	0	-1	0.83078	0.0228	0	FALSE
951	ME1.10	K11	ME1.8	O04	UN	NA	1	0	0	0	-1	0.830966	0.0228	0	FALSE
952	ME1.10	M08	ME1.10	N01	OT	0	0.4689	0	0.5311	0.5311	-1	0.920347	0.3085	1	TRUE
953	ME1.10	M08	ME1.10	N09	OT	0	0.3519	0.1125	0.5356	0.5919	-1	0.928676	0.3085	1	TRUE
954	ME1.10	M08	ME1.1	C3	UN	NA	0.2612	0.3427	0.3961	0.5674	-1	0.92067	0.3085	1	FALSE
955	ME1.10	M08	ME1.1	F2	UN	NA	0.2193	0.4185	0.3622	0.5715	-1	0.920088	0.3085	1	FALSE
956	ME1.10	M08	ME1.1	F4	UN	NA	0.2643	0.4263	0.3094	0.5225	-1	0.911635	0.3085	1	FALSE
957	ME1.10	M08	ME1.1	G8	UN	NA	1	0	0	0	-1	0.782477	0.0228	0	FALSE
958	ME1.10	M08	ME1.1	H11	UN	NA	0.2683	0.3299	0.4019	0.5668	-1	0.920777	0.0228	0	FALSE
959	ME1.10	M08	ME1.2	B1	UN	NA	1	0	0	0	-1	0.787443	0.0228	0	FALSE
960	ME1.10	M08	ME1.2	B4	UN	NA	1	0	0	0	-1	0.785933	0.0228	0	FALSE
961	ME1.10	M08	ME1.2	C5	UN	NA	1	0	0	0	-1	0.783969	0.0228	0	FALSE
962	ME1.10	M08	ME1.2	C6	UN	NA	1	0	0	0	-1	0.785281	0.0228	0	FALSE
963	ME1.10	M08	ME1.2	E12	UN	NA	1	0	0	0	-1	0.771028	0.0228	0	FALSE
964	ME1.10	M08	ME1.3	D6	UN	NA	1	0	0	0	-1	0.779699	0.0228	0	FALSE
965	ME1.10	M08	ME1.3	E1	UN	NA	1	0	0	0	-1	0.788262	0.0228	0	FALSE
966	ME1.10	M08	ME1.3	F1	UN	NA	1	0	0	0	-1	0.791604	0.0228	0	FALSE
967	ME1.10	M08	ME1.3	F3	UN	NA	1	0	0	0	-1	0.785501	0.0228	0	FALSE
968	ME1.10	M08	ME1.3	H3	UN	NA	1	0	0	0	-1	0.781847	0.0228	0	FALSE
969	ME1.10	M08	ME1.4	C1	UN	NA	1	0	0	0	-1	0.790295	0.0228	0	FALSE
970	ME1.10	M08	ME1.4	C2	UN	NA	1	0	0	0	-1	0.790155	0.0228	0	FALSE
971	ME1.10	M08	ME1.4	C4	UN	NA	1	0	0	0	-1	0.783854	0.0228	0	FALSE
972	ME1.10	M08	ME1.4	E2	UN	NA	1	0	0	0	-1	0.802839	0.0228	0	FALSE
973	ME1.10	M08	ME1.4	H12	UN	NA	1	0	0	0	-1	0.775652	0.0228	0	FALSE
974	ME1.10	M08	ME1.4	H8	UN	NA	1	0	0	0	-1	0.782986	0.0228	0	FALSE
975	ME1.10	M08	ME1.5	A6	UN	NA	1	0	0	0	-1	0.785592	0.0228	0	FALSE
976	ME1.10	M08	ME1.5	A8	UN	NA	1	0	0	0	-1	0.778777	0.0228	0	FALSE
977	ME1.10	M08	ME1.5	B3	UN	NA	1	0	0	0	-1	0.780172	0.0228	0	FALSE
978	ME1.10	M08	ME1.5	D3	UN	NA	1	0	0	0	-1	0.8	0.3085	1	FALSE
979	ME1.10	M08	ME1.5	G4	UN	NA	1	0	0	0	-1	0.778448	0.0228	0	FALSE
980	ME1.10	M08	ME1.5	G6	UN	NA	1	0	0	0	-1	0.78866	0.0228	0	FALSE
981	ME1.10	M08	ME1.5	H5	UN	NA	1	0	0	0	-1	0.764348	0.0228	0	FALSE
982	ME1.10	M08	ME1.6	B5	UN	NA	1	0	0	0	-1	0.784615	0.0228	0	FALSE
983	ME1.10	M08	ME1.6	C7	UN	NA	1	0	0	0	-1	0.782032	0.0228	0	FALSE
984	ME1.10	M08	ME1.6	C8	UN	NA	1	0	0	0	-1	0.779087	0.0228	0	FALSE
985	ME1.10	M08	ME1.6	F5	UN	NA	1	0	0	0	-1	0.79376	0.0228	0	FALSE
986	ME1.10	M08	ME1.6	F8	UN	NA	1	0	0	0	-1	0.780973	0.0228	0	FALSE
987	ME1.10	M08	ME1.6	G7	UN	NA	0.2687	0.323	0.4083	0.5698	-1	0.921407	0.3085	1	FALSE
988	ME1.10	M08	ME1.7	A9	UN	NA	1	0	0	0	-1	0.774849	0.0228	0	FALSE
989	ME1.10	M08	ME1.7	B10	UN	NA	1	0	0	0	-1	0.767564	0.0228	0	FALSE
990	ME1.10	M08	ME1.7	B9	UN	NA	1	0	0	0	-1	0.768202	0.0228	0	FALSE
991	ME1.10	M08	ME1.7	C9	UN	NA	1	0	0	0	-1	0.775298	0.0228	0	FALSE
992	ME1.10	M08	ME1.7	E8	UN	NA	1	0	0	0	-1	0.769461	0.0228	0	FALSE
993	ME1.10	M08	ME1.7	F11	UN	NA	1	0	0	0	-1	0.761481	0.0228	0	FALSE
994	ME1.10	M08	ME1.7	J12	UN	NA	1	0	0	0	-1	0.790453	0.0228	0	FALSE
995	ME1.10	M08	ME1.8	I04	UN	NA	1	0	0	0	-1	0.801902	0.0228	0	FALSE
996	ME1.10	M08	ME1.8	K03	UN	NA	1	0	0	0	-1	0.813859	0.0228	0	FALSE
997	ME1.10	M08	ME1.8	L03	UN	NA	1	0	0	0	-1	0.803599	0.0228	0	FALSE
998	ME1.10	M08	ME1.8	L05	UN	NA	1	0	0	0	-1	0.80205	0.0228	0	FALSE
999	ME1.10	M08	ME1.8	N08	UN	NA	1	0	0	0	-1	0.803768	0.0228	0	FALSE
1000	ME1.10	M08	ME1.8	O04	UN	NA	1	0	0	0	-1	0.806529	0.0228	0	FALSE
1001	ME1.10	N01	ME1.10	N09	OT	0	0.1719	0.002	0.8261	0.8271	-1	0.970546	0.8413	NA	TRUE
1002	ME1.10	N01	ME1.1	C3	UN	NA	0	0.3789	0.6211	0.8105	-1	0.961429	0.8413	NA	FALSE
1003	ME1.10	N01	ME1.1	F2	UN	NA	0	0.3952	0.6048	0.8024	-1	0.95977	0.8413	NA	FALSE
1004	ME1.10	N01	ME1.1	F4	UN	NA	0	0.4827	0.5173	0.7587	-1	0.950867	0.8413	NA	FALSE
1005	ME1.10	N01	ME1.1	G8	UN	NA	1	0	0	0	-1	0.817647	0.0228	0	FALSE
1006	ME1.10	N01	ME1.1	H11	UN	NA	0.0436	0.3353	0.6211	0.7888	-1	0.958455	0.8413	NA	FALSE
1007	ME1.10	N01	ME1.2	B1	UN	NA	1	0	0	0	-1	0.83358	0.0228	0	FALSE
1008	ME1.10	N01	ME1.2	B4	UN	NA	1	0	0	0	-1	0.833084	0.0228	0	FALSE
1009	ME1.10	N01	ME1.2	C5	UN	NA	1	0	0	0	-1	0.830597	0.0228	0	FALSE
1010	ME1.10	N01	ME1.2	C6	UN	NA	1	0	0	0	-1	0.831845	0.0228	0	FALSE
1011	ME1.10	N01	ME1.2	E12	UN	NA	1	0	0	0	-1	0.810502	0.0228	0	FALSE
1012	ME1.10	N01	ME1.3	D6	UN	NA	1	0	0	0	-1	0.80837	0.0228	0	FALSE
1013	ME1.10	N01	ME1.3	E1	UN	NA	1	0	0	0	-1	0.814949	0.0228	0	FALSE
1014	ME1.10	N01	ME1.3	F1	UN	NA	1	0	0	0	-1	0.818915	0.0228	0	FALSE
1015	ME1.10	N01	ME1.3	F3	UN	NA	1	0	0	0	-1	0.812592	0.0228	0	FALSE
1016	ME1.10	N01	ME1.3	H3	UN	NA	1	0	0	0	-1	0.817829	0.0228	0	FALSE
1017	ME1.10	N01	ME1.4	C1	UN	NA	1	0	0	0	-1	0.813333	0.0228	0	FALSE
1018	ME1.10	N01	ME1.4	C2	UN	NA	1	0	0	0	-1	0.813123	0.0228	0	FALSE
1019	ME1.10	N01	ME1.4	C4	UN	NA	1	0	0	0	-1	0.808013	0.0228	0	FALSE
1020	ME1.10	N01	ME1.4	E2	UN	NA	1	0	0	0	-1	0.826087	0.0228	0	FALSE
1021	ME1.10	N01	ME1.4	H12	UN	NA	1	0	0	0	-1	0.796823	0.0228	0	FALSE
1022	ME1.10	N01	ME1.4	H8	UN	NA	1	0	0	0	-1	0.804348	0.0228	0	FALSE
1023	ME1.10	N01	ME1.5	A6	UN	NA	1	0	0	0	-1	0.807629	0.0228	0	FALSE
1024	ME1.10	N01	ME1.5	A8	UN	NA	1	0	0	0	-1	0.79878	0.0228	0	FALSE
1025	ME1.10	N01	ME1.5	B3	UN	NA	1	0	0	0	-1	0.808013	0.0228	0	FALSE
1026	ME1.10	N01	ME1.5	D3	UN	NA	1	0	0	0	-1	0.838912	0.3085	1	FALSE
1027	ME1.10	N01	ME1.5	G4	UN	NA	1	0	0	0	-1	0.801997	0.0228	0	FALSE
1028	ME1.10	N01	ME1.5	G6	UN	NA	1	0	0	0	-1	0.818937	0.0228	0	FALSE
1029	ME1.10	N01	ME1.5	H5	UN	NA	1	0	0	0	-1	0.791597	0.0072	0	FALSE
1030	ME1.10	N01	ME1.6	B5	UN	NA	1	0	0	0	-1	0.811562	0.0228	0	FALSE
1031	ME1.10	N01	ME1.6	C7	UN	NA	1	0	0	0	-1	0.815108	0.0228	0	FALSE
1032	ME1.10	N01	ME1.6	C8	UN	NA	1	0	0	0	-1	0.810519	0.0228	0	FALSE
1033	ME1.10	N01	ME1.6	F5	UN	NA	1	0	0	0	-1	0.822605	0.3085	1	FALSE
1034	ME1.10	N01	ME1.6	F8	UN	NA	1	0	0	0	-1	0.812139	0.0228	0	FALSE
1035	ME1.10	N01	ME1.6	G7	UN	NA	0	0.3878	0.6122	0.8061	-1	0.960526	0.8413	NA	FALSE
1036	ME1.10	N01	ME1.7	A9	UN	NA	1	0	0	0	-1	0.807522	0.0228	0	FALSE
1037	ME1.10	N01	ME1.7	B10	UN	NA	1	0	0	0	-1	0.802786	0.0228	0	FALSE
1038	ME1.10	N01	ME1.7	B9	UN	NA	1	0	0	0	-1	0.80438	0.0228	0	FALSE
1039	ME1.10	N01	ME1.7	C9	UN	NA	1	0	0	0	-1	0.808309	0.0228	0	FALSE
1040	ME1.10	N01	ME1.7	E8	UN	NA	1	0	0	0	-1	0.803075	0.0228	0	FALSE
1041	ME1.10	N01	ME1.7	F11	UN	NA	1	0	0	0	-1	0.795058	0.0228	0	FALSE
1042	ME1.10	N01	ME1.7	J12	UN	NA	1	0	0	0	-1	0.823065	0.0228	0	FALSE
1043	ME1.10	N01	ME1.8	I04	UN	NA	1	0	0	0	-1	0.827982	0.0228	0	FALSE
1044	ME1.10	N01	ME1.8	K03	UN	NA	1	0	0	0	-1	0.84252	0.0228	0	FALSE
1045	ME1.10	N01	ME1.8	L03	UN	NA	1	0	0	0	-1	0.82855	0.0228	0	FALSE
1046	ME1.10	N01	ME1.8	L05	UN	NA	1	0	0	0	-1	0.828006	0.0228	0	FALSE
1047	ME1.10	N01	ME1.8	N08	UN	NA	1	0	0	0	-1	0.829047	0.0228	0	FALSE
1048	ME1.10	N01	ME1.8	O04	UN	NA	1	0	0	0	-1	0.834361	0.0228	0	FALSE
1049	ME1.10	N09	ME1.1	C3	UN	NA	0	0.3748	0.6252	0.8126	-1	0.961847	0.8413	NA	FALSE
1050	ME1.10	N09	ME1.1	F2	UN	NA	0	0.3829	0.6171	0.8085	-1	0.961022	0.8413	NA	FALSE
1051	ME1.10	N09	ME1.1	F4	UN	NA	0.0406	0.372	0.5874	0.7734	-1	0.955224	0.8413	NA	FALSE
1052	ME1.10	N09	ME1.1	G8	UN	NA	1	0	0	0	-1	0.811203	0.0228	0	FALSE
1053	ME1.10	N09	ME1.1	H11	UN	NA	0.041	0.329	0.63	0.7945	-1	0.959534	0.8413	NA	FALSE
1054	ME1.10	N09	ME1.2	B1	UN	NA	1	0	0	0	-1	0.823611	0.0228	0	FALSE
1055	ME1.10	N09	ME1.2	B4	UN	NA	1	0	0	0	-1	0.823282	0.0228	0	FALSE
1056	ME1.10	N09	ME1.2	C5	UN	NA	1	0	0	0	-1	0.821229	0.0228	0	FALSE
1057	ME1.10	N09	ME1.2	C6	UN	NA	1	0	0	0	-1	0.82312	0.0228	0	FALSE
1058	ME1.10	N09	ME1.2	E12	UN	NA	1	0	0	0	-1	0.805556	0.0228	0	FALSE
1059	ME1.10	N09	ME1.3	D6	UN	NA	1	0	0	0	-1	0.808116	0.0228	0	FALSE
1060	ME1.10	N09	ME1.3	E1	UN	NA	1	0	0	0	-1	0.816327	0.0228	0	FALSE
1061	ME1.10	N09	ME1.3	F1	UN	NA	1	0	0	0	-1	0.820055	0.0228	0	FALSE
1062	ME1.10	N09	ME1.3	F3	UN	NA	1	0	0	0	-1	0.813443	0.0228	0	FALSE
1063	ME1.10	N09	ME1.3	H3	UN	NA	1	0	0	0	-1	0.819505	0.0228	0	FALSE
1064	ME1.10	N09	ME1.4	C1	UN	NA	1	0	0	0	-1	0.819268	0.0228	0	FALSE
1065	ME1.10	N09	ME1.4	C2	UN	NA	1	0	0	0	-1	0.819048	0.0228	0	FALSE
1066	ME1.10	N09	ME1.4	C4	UN	NA	1	0	0	0	-1	0.813397	0.0228	0	FALSE
1067	ME1.10	N09	ME1.4	E2	UN	NA	1	0	0	0	-1	0.832831	0.0228	0	FALSE
1068	ME1.10	N09	ME1.4	H12	UN	NA	1	0	0	0	-1	0.802716	0.0228	0	FALSE
1069	ME1.10	N09	ME1.4	H8	UN	NA	1	0	0	0	-1	0.811502	0.0228	0	FALSE
1070	ME1.10	N09	ME1.5	A6	UN	NA	1	0	0	0	-1	0.809672	0.0228	0	FALSE
1071	ME1.10	N09	ME1.5	A8	UN	NA	1	0	0	0	-1	0.800327	0.0228	0	FALSE
1072	ME1.10	N09	ME1.5	B3	UN	NA	1	0	0	0	-1	0.799528	0.0228	0	FALSE
1073	ME1.10	N09	ME1.5	D3	UN	NA	1	0	0	0	-1	0.829218	0.3085	1	FALSE
1074	ME1.10	N09	ME1.5	G4	UN	NA	1	0	0	0	-1	0.802673	0.0228	0	FALSE
1075	ME1.10	N09	ME1.5	G6	UN	NA	1	0	0	0	-1	0.816901	0.0228	0	FALSE
1076	ME1.10	N09	ME1.5	H5	UN	NA	1	0	0	0	-1	0.781991	0.0072	0	FALSE
1077	ME1.10	N09	ME1.6	B5	UN	NA	1	0	0	0	-1	0.807203	0.0228	0	FALSE
1078	ME1.10	N09	ME1.6	C7	UN	NA	1	0	0	0	-1	0.808684	0.0228	0	FALSE
1079	ME1.10	N09	ME1.6	C8	UN	NA	1	0	0	0	-1	0.803935	0.0228	0	FALSE
1080	ME1.10	N09	ME1.6	F5	UN	NA	1	0	0	0	-1	0.820225	0.3085	1	FALSE
1081	ME1.10	N09	ME1.6	F8	UN	NA	1	0	0	0	-1	0.805027	0.0228	0	FALSE
1082	ME1.10	N09	ME1.6	G7	UN	NA	0	0.3716	0.6284	0.8142	-1	0.962173	0.8413	NA	FALSE
1083	ME1.10	N09	ME1.7	A9	UN	NA	1	0	0	0	-1	0.802213	0.0228	0	FALSE
1084	ME1.10	N09	ME1.7	B10	UN	NA	1	0	0	0	-1	0.798077	0.0228	0	FALSE
1085	ME1.10	N09	ME1.7	B9	UN	NA	1	0	0	0	-1	0.796575	0.0228	0	FALSE
1086	ME1.10	N09	ME1.7	C9	UN	NA	1	0	0	0	-1	0.803962	0.0228	0	FALSE
1087	ME1.10	N09	ME1.7	E8	UN	NA	1	0	0	0	-1	0.797111	0.0228	0	FALSE
1088	ME1.10	N09	ME1.7	F11	UN	NA	1	0	0	0	-1	0.791553	0.0228	0	FALSE
1089	ME1.10	N09	ME1.7	J12	UN	NA	1	0	0	0	-1	0.813988	0.0228	0	FALSE
1090	ME1.10	N09	ME1.8	I04	UN	NA	1	0	0	0	-1	0.819625	0.0228	0	FALSE
1091	ME1.10	N09	ME1.8	K03	UN	NA	1	0	0	0	-1	0.835878	0.0228	0	FALSE
1092	ME1.10	N09	ME1.8	L03	UN	NA	1	0	0	0	-1	0.822143	0.0228	0	FALSE
1093	ME1.10	N09	ME1.8	L05	UN	NA	1	0	0	0	-1	0.818705	0.0228	0	FALSE
1094	ME1.10	N09	ME1.8	N08	UN	NA	1	0	0	0	-1	0.82235	0.0228	0	FALSE
1095	ME1.10	N09	ME1.8	O04	UN	NA	1	0	0	0	-1	0.824561	0.0228	0	FALSE
1096	ME1.1	C3	ME1.1	F2	OT	0	0	0.0377	0.9623	0.9812	-1	0.996166	0.8897	NA	TRUE
1097	ME1.1	C3	ME1.1	F4	OT	0	0	0.1037	0.8963	0.9482	-1	0.989444	0.8897	NA	TRUE
1098	ME1.1	C3	ME1.1	G8	OT	0	1	0	0	0	-1	0.82287	0.3085	1	TRUE
1099	ME1.1	C3	ME1.1	H11	OT	0	0.0334	0.01	0.9566	0.9616	-1	0.993296	0.8897	NA	TRUE
1100	ME1.1	C3	ME1.2	B1	UN	NA	1	0	0	0	-1	0.839492	0.0228	0	FALSE
1101	ME1.1	C3	ME1.2	B4	UN	NA	1	0	0	0	-1	0.840116	0.0228	0	FALSE
1102	ME1.1	C3	ME1.2	C5	UN	NA	1	0	0	0	-1	0.840462	0.0228	0	FALSE
1103	ME1.1	C3	ME1.2	C6	UN	NA	1	0	0	0	-1	0.84159	0.0228	0	FALSE
1104	ME1.1	C3	ME1.2	E12	UN	NA	1	0	0	0	-1	0.824468	0.0228	0	FALSE
1105	ME1.1	C3	ME1.3	D6	UN	NA	1	0	0	0	-1	0.828375	0.0228	0	FALSE
1106	ME1.1	C3	ME1.3	E1	UN	NA	1	0	0	0	-1	0.832009	0.0228	0	FALSE
1107	ME1.1	C3	ME1.3	F1	UN	NA	1	0	0	0	-1	0.834475	0.0228	0	FALSE
1108	ME1.1	C3	ME1.3	F3	UN	NA	1	0	0	0	-1	0.832	0.0228	0	FALSE
1109	ME1.1	C3	ME1.3	H3	UN	NA	1	0	0	0	-1	0.827183	0.0228	0	FALSE
1110	ME1.1	C3	ME1.4	C1	UN	NA	1	0	0	0	-1	0.829787	0.3085	1	FALSE
1111	ME1.1	C3	ME1.4	C2	UN	NA	1	0	0	0	-1	0.830902	0.3085	1	FALSE
1112	ME1.1	C3	ME1.4	C4	UN	NA	1	0	0	0	-1	0.826667	0.3085	1	FALSE
1113	ME1.1	C3	ME1.4	E2	UN	NA	1	0	0	0	-1	0.841755	0.3085	1	FALSE
1114	ME1.1	C3	ME1.4	H12	UN	NA	1	0	0	0	-1	0.819574	0.3085	1	FALSE
1115	ME1.1	C3	ME1.4	H8	UN	NA	1	0	0	0	-1	0.825566	0.3085	1	FALSE
1116	ME1.1	C3	ME1.5	A6	UN	NA	1	0	0	0	-1	0.824015	0.1103	0.5	FALSE
1117	ME1.1	C3	ME1.5	A8	UN	NA	1	0	0	0	-1	0.821476	0.1103	0.5	FALSE
1118	ME1.1	C3	ME1.5	B3	UN	NA	1	0	0	0	-1	0.813939	0.0228	0	FALSE
1119	ME1.1	C3	ME1.5	D3	UN	NA	1	0	0	0	-1	0.830882	0.3085	1	FALSE
1120	ME1.1	C3	ME1.5	G4	UN	NA	1	0	0	0	-1	0.807939	0.3085	1	FALSE
1121	ME1.1	C3	ME1.5	G6	UN	NA	1	0	0	0	-1	0.825064	0.3085	1	FALSE
1122	ME1.1	C3	ME1.5	H5	UN	NA	1	0	0	0	-1	0.79768	0.0072	0	FALSE
1123	ME1.1	C3	ME1.6	B5	UN	NA	1	0	0	0	-1	0.826675	0.0228	0	FALSE
1124	ME1.1	C3	ME1.6	C7	UN	NA	1	0	0	0	-1	0.823198	0.0228	0	FALSE
1125	ME1.1	C3	ME1.6	C8	UN	NA	1	0	0	0	-1	0.81946	0.0228	0	FALSE
1126	ME1.1	C3	ME1.6	F5	UN	NA	1	0	0	0	-1	0.836028	0.3085	1	FALSE
1127	ME1.1	C3	ME1.6	F8	UN	NA	1	0	0	0	-1	0.822599	0.0228	0	FALSE
1128	ME1.1	C3	ME1.6	G7	UN	NA	0	0.0446	0.9554	0.9777	-1	0.995465	0.8897	NA	FALSE
1129	ME1.1	C3	ME1.7	A9	UN	NA	1	0	0	0	-1	0.821957	0.3085	1	FALSE
1130	ME1.1	C3	ME1.7	B10	UN	NA	1	0	0	0	-1	0.816535	0.3085	1	FALSE
1131	ME1.1	C3	ME1.7	B9	UN	NA	1	0	0	0	-1	0.81772	0.3085	1	FALSE
1132	ME1.1	C3	ME1.7	C9	UN	NA	1	0	0	0	-1	0.819413	0.3085	1	FALSE
1133	ME1.1	C3	ME1.7	E8	UN	NA	1	0	0	0	-1	0.816893	0.3085	1	FALSE
1134	ME1.1	C3	ME1.7	F11	UN	NA	1	0	0	0	-1	0.811236	0.3085	1	FALSE
1135	ME1.1	C3	ME1.7	J12	UN	NA	1	0	0	0	-1	0.805663	0.0228	0	FALSE
1136	ME1.1	C3	ME1.8	I04	UN	NA	1	0	0	0	-1	0.809842	0.0228	0	FALSE
1137	ME1.1	C3	ME1.8	K03	UN	NA	1	0	0	0	-1	0.817865	0.0228	0	FALSE
1138	ME1.1	C3	ME1.8	L03	UN	NA	1	0	0	0	-1	0.806996	0.0228	0	FALSE
1139	ME1.1	C3	ME1.8	L05	UN	NA	1	0	0	0	-1	0.809091	0.0228	0	FALSE
1140	ME1.1	C3	ME1.8	N08	UN	NA	1	0	0	0	-1	0.807367	0.0228	0	FALSE
1141	ME1.1	C3	ME1.8	O04	UN	NA	1	0	0	0	-1	0.810878	0.0228	0	FALSE
1142	ME1.1	F2	ME1.1	F4	OT	0	0	0.0659	0.9341	0.9671	-1	0.993296	0.8897	NA	TRUE
1143	ME1.1	F2	ME1.1	G8	OT	0	1	0	0	0	-1	0.822435	0.3085	1	TRUE
1144	ME1.1	F2	ME1.1	H11	OT	0	0.0334	0	0.9666	0.9666	-1	0.994944	0.8897	NA	TRUE
1145	ME1.1	F2	ME1.2	B1	UN	NA	1	0	0	0	-1	0.838167	0.0228	0	FALSE
1146	ME1.1	F2	ME1.2	B4	UN	NA	1	0	0	0	-1	0.836639	0.0228	0	FALSE
1147	ME1.1	F2	ME1.2	C5	UN	NA	1	0	0	0	-1	0.839721	0.0228	0	FALSE
1148	ME1.1	F2	ME1.2	C6	UN	NA	1	0	0	0	-1	0.840278	0.0228	0	FALSE
1149	ME1.1	F2	ME1.2	E12	UN	NA	1	0	0	0	-1	0.823843	0.0228	0	FALSE
1150	ME1.1	F2	ME1.3	D6	UN	NA	1	0	0	0	-1	0.828736	0.0228	0	FALSE
1151	ME1.1	F2	ME1.3	E1	UN	NA	1	0	0	0	-1	0.832383	0.0228	0	FALSE
1152	ME1.1	F2	ME1.3	F1	UN	NA	1	0	0	0	-1	0.836009	0.0228	0	FALSE
1153	ME1.1	F2	ME1.3	F3	UN	NA	1	0	0	0	-1	0.830654	0.0228	0	FALSE
1154	ME1.1	F2	ME1.3	H3	UN	NA	1	0	0	0	-1	0.827565	0.0228	0	FALSE
1155	ME1.1	F2	ME1.4	C1	UN	NA	1	0	0	0	-1	0.831108	0.3085	1	FALSE
1156	ME1.1	F2	ME1.4	C2	UN	NA	1	0	0	0	-1	0.832224	0.3085	1	FALSE
1157	ME1.1	F2	ME1.4	C4	UN	NA	1	0	0	0	-1	0.825301	0.3085	1	FALSE
1158	ME1.1	F2	ME1.4	E2	UN	NA	1	0	0	0	-1	0.841823	0.3085	1	FALSE
1159	ME1.1	F2	ME1.4	H12	UN	NA	1	0	0	0	-1	0.81885	0.3085	1	FALSE
1160	ME1.1	F2	ME1.4	H8	UN	NA	1	0	0	0	-1	0.826203	0.3085	1	FALSE
1161	ME1.1	F2	ME1.5	A6	UN	NA	1	0	0	0	-1	0.823155	0.1103	0.5	FALSE
1162	ME1.1	F2	ME1.5	A8	UN	NA	1	0	0	0	-1	0.820158	0.1103	0.5	FALSE
1163	ME1.1	F2	ME1.5	B3	UN	NA	1	0	0	0	-1	0.814981	0.0228	0	FALSE
1164	ME1.1	F2	ME1.5	D3	UN	NA	1	0	0	0	-1	0.830258	0.3085	1	FALSE
1165	ME1.1	F2	ME1.5	G4	UN	NA	1	0	0	0	-1	0.805128	0.3085	1	FALSE
1166	ME1.1	F2	ME1.5	G6	UN	NA	1	0	0	0	-1	0.825478	0.3085	1	FALSE
1167	ME1.1	F2	ME1.5	H5	UN	NA	1	0	0	0	-1	0.796129	0.0072	0	FALSE
1168	ME1.1	F2	ME1.6	B5	UN	NA	1	0	0	0	-1	0.827423	0.0228	0	FALSE
1169	ME1.1	F2	ME1.6	C7	UN	NA	1	0	0	0	-1	0.824263	0.0228	0	FALSE
1170	ME1.1	F2	ME1.6	C8	UN	NA	1	0	0	0	-1	0.819932	0.0228	0	FALSE
1171	ME1.1	F2	ME1.6	F5	UN	NA	1	0	0	0	-1	0.836047	0.3085	1	FALSE
1172	ME1.1	F2	ME1.6	F8	UN	NA	1	0	0	0	-1	0.821957	0.0228	0	FALSE
1173	ME1.1	F2	ME1.6	G7	UN	NA	0	0.0225	0.9775	0.9888	-1	0.997714	0.8897	NA	FALSE
1174	ME1.1	F2	ME1.7	A9	UN	NA	1	0	0	0	-1	0.820366	0.3085	1	FALSE
1175	ME1.1	F2	ME1.7	B10	UN	NA	1	0	0	0	-1	0.817198	0.3085	1	FALSE
1176	ME1.1	F2	ME1.7	B9	UN	NA	1	0	0	0	-1	0.817975	0.3085	1	FALSE
1177	ME1.1	F2	ME1.7	C9	UN	NA	1	0	0	0	-1	0.818956	0.3085	1	FALSE
1178	ME1.1	F2	ME1.7	E8	UN	NA	1	0	0	0	-1	0.81699	0.3085	1	FALSE
1179	ME1.1	F2	ME1.7	F11	UN	NA	1	0	0	0	-1	0.812429	0.3085	1	FALSE
1180	ME1.1	F2	ME1.7	J12	UN	NA	1	0	0	0	-1	0.804264	0.0228	0	FALSE
1181	ME1.1	F2	ME1.8	I04	UN	NA	1	0	0	0	-1	0.807927	0.0228	0	FALSE
1182	ME1.1	F2	ME1.8	K03	UN	NA	1	0	0	0	-1	0.815116	0.0228	0	FALSE
1183	ME1.1	F2	ME1.8	L03	UN	NA	1	0	0	0	-1	0.805085	0.0228	0	FALSE
1184	ME1.1	F2	ME1.8	L05	UN	NA	1	0	0	0	-1	0.807178	0.0228	0	FALSE
1185	ME1.1	F2	ME1.8	N08	UN	NA	1	0	0	0	-1	0.806061	0.0228	0	FALSE
1186	ME1.1	F2	ME1.8	O04	UN	NA	1	0	0	0	-1	0.808313	0.0228	0	FALSE
1187	ME1.1	F4	ME1.1	G8	OT	0	1	0	0	0	-1	0.81865	0.3085	1	TRUE
1188	ME1.1	F4	ME1.1	H11	OT	0	0.0341	0.055	0.9109	0.9384	-1	0.988597	0.8897	NA	TRUE
1189	ME1.1	F4	ME1.2	B1	UN	NA	1	0	0	0	-1	0.83255	0.0228	0	FALSE
1190	ME1.1	F4	ME1.2	B4	UN	NA	1	0	0	0	-1	0.832147	0.0228	0	FALSE
1191	ME1.1	F4	ME1.2	C5	UN	NA	1	0	0	0	-1	0.836482	0.0228	0	FALSE
1192	ME1.1	F4	ME1.2	C6	UN	NA	1	0	0	0	-1	0.834706	0.0228	0	FALSE
1193	ME1.1	F4	ME1.2	E12	UN	NA	1	0	0	0	-1	0.827899	0.0228	0	FALSE
1194	ME1.1	F4	ME1.3	D6	UN	NA	1	0	0	0	-1	0.831389	0.0228	0	FALSE
1195	ME1.1	F4	ME1.3	E1	UN	NA	1	0	0	0	-1	0.83044	0.0228	0	FALSE
1196	ME1.1	F4	ME1.3	F1	UN	NA	1	0	0	0	-1	0.832363	0.0228	0	FALSE
1197	ME1.1	F4	ME1.3	F3	UN	NA	1	0	0	0	-1	0.831585	0.0228	0	FALSE
1198	ME1.1	F4	ME1.3	H3	UN	NA	1	0	0	0	-1	0.826087	0.0228	0	FALSE
1199	ME1.1	F4	ME1.4	C1	UN	NA	1	0	0	0	-1	0.830441	0.3085	1	FALSE
1200	ME1.1	F4	ME1.4	C2	UN	NA	1	0	0	0	-1	0.830226	0.3085	1	FALSE
1201	ME1.1	F4	ME1.4	C4	UN	NA	1	0	0	0	-1	0.825971	0.3085	1	FALSE
1202	ME1.1	F4	ME1.4	E2	UN	NA	1	0	0	0	-1	0.844	0.3085	1	FALSE
1203	ME1.1	F4	ME1.4	H12	UN	NA	1	0	0	0	-1	0.826203	0.3085	1	FALSE
1204	ME1.1	F4	ME1.4	H8	UN	NA	1	0	0	0	-1	0.829545	0.3085	1	FALSE
1205	ME1.1	F4	ME1.5	A6	UN	NA	1	0	0	0	-1	0.818241	0.1103	0.5	FALSE
1206	ME1.1	F4	ME1.5	A8	UN	NA	1	0	0	0	-1	0.81745	0.1103	0.5	FALSE
1207	ME1.1	F4	ME1.5	B3	UN	NA	1	0	0	0	-1	0.814453	0.0228	0	FALSE
1208	ME1.1	F4	ME1.5	D3	UN	NA	1	0	0	0	-1	0.827206	0.3085	1	FALSE
1209	ME1.1	F4	ME1.5	G4	UN	NA	1	0	0	0	-1	0.801173	0.3085	1	FALSE
1210	ME1.1	F4	ME1.5	G6	UN	NA	1	0	0	0	-1	0.821244	0.3085	1	FALSE
1211	ME1.1	F4	ME1.5	H5	UN	NA	1	0	0	0	-1	0.794889	0.0072	0	FALSE
1212	ME1.1	F4	ME1.6	B5	UN	NA	1	0	0	0	-1	0.827791	0.0228	0	FALSE
1213	ME1.1	F4	ME1.6	C7	UN	NA	1	0	0	0	-1	0.82016	0.0228	0	FALSE
1214	ME1.1	F4	ME1.6	C8	UN	NA	1	0	0	0	-1	0.81865	0.0228	0	FALSE
1215	ME1.1	F4	ME1.6	F5	UN	NA	1	0	0	0	-1	0.833725	0.3085	1	FALSE
1216	ME1.1	F4	ME1.6	F8	UN	NA	1	0	0	0	-1	0.820115	0.0228	0	FALSE
1217	ME1.1	F4	ME1.6	G7	UN	NA	0	0.0734	0.9266	0.9633	-1	0.992529	0.8897	NA	FALSE
1218	ME1.1	F4	ME1.7	A9	UN	NA	1	0	0	0	-1	0.816492	0.3085	1	FALSE
1219	ME1.1	F4	ME1.7	B10	UN	NA	1	0	0	0	-1	0.817341	0.3085	1	FALSE
1220	ME1.1	F4	ME1.7	B9	UN	NA	1	0	0	0	-1	0.818548	0.3085	1	FALSE
1221	ME1.1	F4	ME1.7	C9	UN	NA	1	0	0	0	-1	0.81394	0.3085	1	FALSE
1222	ME1.1	F4	ME1.7	E8	UN	NA	1	0	0	0	-1	0.817708	0.3085	1	FALSE
1223	ME1.1	F4	ME1.7	F11	UN	NA	1	0	0	0	-1	0.811927	0.3085	1	FALSE
1224	ME1.1	F4	ME1.7	J12	UN	NA	1	0	0	0	-1	0.79882	0.0228	0	FALSE
1225	ME1.1	F4	ME1.8	I04	UN	NA	1	0	0	0	-1	0.80335	0.0228	0	FALSE
1226	ME1.1	F4	ME1.8	K03	UN	NA	1	0	0	0	-1	0.808685	0.0228	0	FALSE
1227	ME1.1	F4	ME1.8	L03	UN	NA	1	0	0	0	-1	0.800493	0.0228	0	FALSE
1228	ME1.1	F4	ME1.8	L05	UN	NA	1	0	0	0	-1	0.802599	0.0228	0	FALSE
1229	ME1.1	F4	ME1.8	N08	UN	NA	1	0	0	0	-1	0.800863	0.0228	0	FALSE
1230	ME1.1	F4	ME1.8	O04	UN	NA	1	0	0	0	-1	0.80454	0.0228	0	FALSE
1231	ME1.1	G8	ME1.1	H11	OT	0	1	0	0	0	-1	0.825086	0.3085	1	TRUE
1232	ME1.1	G8	ME1.2	B1	UN	NA	1	0	0	0	-1	0.826627	0.3085	1	FALSE
1233	ME1.1	G8	ME1.2	B4	UN	NA	1	0	0	0	-1	0.826372	0.3085	1	FALSE
1234	ME1.1	G8	ME1.2	C5	UN	NA	1	0	0	0	-1	0.827014	0.3085	1	FALSE
1235	ME1.1	G8	ME1.2	C6	UN	NA	1	0	0	0	-1	0.82842	0.3085	1	FALSE
1236	ME1.1	G8	ME1.2	E12	UN	NA	1	0	0	0	-1	0.818788	0.8413	NA	FALSE
1237	ME1.1	G8	ME1.3	D6	UN	NA	1	0	0	0	-1	0.816686	0.8413	NA	FALSE
1238	ME1.1	G8	ME1.3	E1	UN	NA	1	0	0	0	-1	0.817811	0.8413	NA	FALSE
1239	ME1.1	G8	ME1.3	F1	UN	NA	1	0	0	0	-1	0.821053	0.8413	NA	FALSE
1240	ME1.1	G8	ME1.3	F3	UN	NA	1	0	0	0	-1	0.817488	0.8413	NA	FALSE
1241	ME1.1	G8	ME1.3	H3	UN	NA	1	0	0	0	-1	0.818354	0.3085	1	FALSE
1242	ME1.1	G8	ME1.4	C1	UN	NA	1	0	0	0	-1	0.829252	0.8413	NA	FALSE
1243	ME1.1	G8	ME1.4	C2	UN	NA	1	0	0	0	-1	0.829484	0.8413	NA	FALSE
1244	ME1.1	G8	ME1.4	C4	UN	NA	1	0	0	0	-1	0.823087	0.8413	NA	FALSE
1245	ME1.1	G8	ME1.4	E2	UN	NA	1	0	0	0	-1	0.83011	0.8413	NA	FALSE
1246	ME1.1	G8	ME1.4	H12	UN	NA	1	0	0	0	-1	0.816508	0.8413	NA	FALSE
1247	ME1.1	G8	ME1.4	H8	UN	NA	1	0	0	0	-1	0.821965	0.8413	NA	FALSE
1248	ME1.1	G8	ME1.5	A6	UN	NA	1	0	0	0	-1	0.812903	0.3085	1	FALSE
1249	ME1.1	G8	ME1.5	A8	UN	NA	1	0	0	0	-1	0.810667	0.3085	1	FALSE
1250	ME1.1	G8	ME1.5	B3	UN	NA	1	0	0	0	-1	0.834416	0.8413	NA	FALSE
1251	ME1.1	G8	ME1.5	D3	UN	NA	1	0	0	0	-1	0.835878	0.0228	0	FALSE
1252	ME1.1	G8	ME1.5	G4	UN	NA	1	0	0	0	-1	0.812744	0.8413	NA	FALSE
1253	ME1.1	G8	ME1.5	G6	UN	NA	0	0.0316	0.9684	0.9842	-1	0.996778	0.8413	NA	FALSE
1254	ME1.1	G8	ME1.5	H5	UN	NA	1	0	0	0	-1	0.79123	0.0228	0	FALSE
1255	ME1.1	G8	ME1.6	B5	UN	NA	0	0.1878	0.8122	0.9061	-1	0.980884	0.8413	NA	FALSE
1256	ME1.1	G8	ME1.6	C7	UN	NA	0	0.045	0.955	0.9775	-1	0.995423	0.8413	NA	FALSE
1257	ME1.1	G8	ME1.6	C8	UN	NA	0	0.0844	0.9156	0.9578	-1	0.991409	0.8413	NA	FALSE
1258	ME1.1	G8	ME1.6	F5	UN	NA	0.0352	0.1434	0.8214	0.8931	-1	0.979412	0.8413	NA	FALSE
1259	ME1.1	G8	ME1.6	F8	UN	NA	0	0.0621	0.9379	0.9689	-1	0.993678	0.8413	NA	FALSE
1260	ME1.1	G8	ME1.6	G7	UN	NA	1	0	0	0	-1	0.824277	0.0228	0	FALSE
1261	ME1.1	G8	ME1.7	A9	UN	NA	1	0	0	0	-1	0.829254	0.8413	NA	FALSE
1262	ME1.1	G8	ME1.7	B10	UN	NA	1	0	0	0	-1	0.82288	0.8413	NA	FALSE
1263	ME1.1	G8	ME1.7	B9	UN	NA	1	0	0	0	-1	0.82387	0.8413	NA	FALSE
1264	ME1.1	G8	ME1.7	C9	UN	NA	1	0	0	0	-1	0.824653	0.8413	NA	FALSE
1265	ME1.1	G8	ME1.7	E8	UN	NA	1	0	0	0	-1	0.826012	0.8413	NA	FALSE
1266	ME1.1	G8	ME1.7	F11	UN	NA	1	0	0	0	-1	0.817606	0.8413	NA	FALSE
1267	ME1.1	G8	ME1.7	J12	UN	NA	1	0	0	0	-1	0.814815	0.8413	NA	FALSE
1268	ME1.1	G8	ME1.8	I04	UN	NA	1	0	0	0	-1	0.841051	0.8413	NA	FALSE
1269	ME1.1	G8	ME1.8	K03	UN	NA	1	0	0	0	-1	0.826087	0.3085	1	FALSE
1270	ME1.1	G8	ME1.8	L03	UN	NA	1	0	0	0	-1	0.837888	0.8413	NA	FALSE
1271	ME1.1	G8	ME1.8	L05	UN	NA	1	0	0	0	-1	0.839776	0.8413	NA	FALSE
1272	ME1.1	G8	ME1.8	N08	UN	NA	1	0	0	0	-1	0.837065	0.8413	NA	FALSE
1273	ME1.1	G8	ME1.8	O04	UN	NA	1	0	0	0	-1	0.842875	0.8413	NA	FALSE
1274	ME1.1	H11	ME1.2	B1	UN	NA	1	0	0	0	-1	0.840212	0.0228	0	FALSE
1275	ME1.1	H11	ME1.2	B4	UN	NA	1	0	0	0	-1	0.839667	0.0228	0	FALSE
1276	ME1.1	H11	ME1.2	C5	UN	NA	1	0	0	0	-1	0.842167	0.0228	0	FALSE
1277	ME1.1	H11	ME1.2	C6	UN	NA	1	0	0	0	-1	0.843529	0.0228	0	FALSE
1278	ME1.1	H11	ME1.2	E12	UN	NA	1	0	0	0	-1	0.826923	0.0228	0	FALSE
1279	ME1.1	H11	ME1.3	D6	UN	NA	1	0	0	0	-1	0.830796	0.0228	0	FALSE
1280	ME1.1	H11	ME1.3	E1	UN	NA	1	0	0	0	-1	0.834109	0.0228	0	FALSE
1281	ME1.1	H11	ME1.3	F1	UN	NA	1	0	0	0	-1	0.838407	0.0228	0	FALSE
1282	ME1.1	H11	ME1.3	F3	UN	NA	1	0	0	0	-1	0.832943	0.0228	0	FALSE
1283	ME1.1	H11	ME1.3	H3	UN	NA	1	0	0	0	-1	0.829747	0.0228	0	FALSE
1284	ME1.1	H11	ME1.4	C1	UN	NA	1	0	0	0	-1	0.831284	0.3085	1	FALSE
1285	ME1.1	H11	ME1.4	C2	UN	NA	1	0	0	0	-1	0.831973	0.3085	1	FALSE
1286	ME1.1	H11	ME1.4	C4	UN	NA	1	0	0	0	-1	0.823973	0.3085	1	FALSE
1287	ME1.1	H11	ME1.4	E2	UN	NA	1	0	0	0	-1	0.843056	0.3085	1	FALSE
1288	ME1.1	H11	ME1.4	H12	UN	NA	1	0	0	0	-1	0.819672	0.3085	1	FALSE
1289	ME1.1	H11	ME1.4	H8	UN	NA	1	0	0	0	-1	0.825581	0.3085	1	FALSE
1290	ME1.1	H11	ME1.5	A6	UN	NA	1	0	0	0	-1	0.824062	0.1103	0.5	FALSE
1291	ME1.1	H11	ME1.5	A8	UN	NA	1	0	0	0	-1	0.822237	0.1103	0.5	FALSE
1292	ME1.1	H11	ME1.5	B3	UN	NA	1	0	0	0	-1	0.815755	0.0228	0	FALSE
1293	ME1.1	H11	ME1.5	D3	UN	NA	1	0	0	0	-1	0.833333	0.3085	1	FALSE
1294	ME1.1	H11	ME1.5	G4	UN	NA	1	0	0	0	-1	0.804433	0.3085	1	FALSE
1295	ME1.1	H11	ME1.5	G6	UN	NA	1	0	0	0	-1	0.824482	0.3085	1	FALSE
1296	ME1.1	H11	ME1.5	H5	UN	NA	1	0	0	0	-1	0.794233	0.0072	0	FALSE
1297	ME1.1	H11	ME1.6	B5	UN	NA	1	0	0	0	-1	0.829504	0.0228	0	FALSE
1298	ME1.1	H11	ME1.6	C7	UN	NA	1	0	0	0	-1	0.828125	0.0228	0	FALSE
1299	ME1.1	H11	ME1.6	C8	UN	NA	1	0	0	0	-1	0.822171	0.0228	0	FALSE
1300	ME1.1	H11	ME1.6	F5	UN	NA	1	0	0	0	-1	0.837678	0.3085	1	FALSE
1301	ME1.1	H11	ME1.6	F8	UN	NA	1	0	0	0	-1	0.825434	0.0228	0	FALSE
1302	ME1.1	H11	ME1.6	G7	UN	NA	0	0.0515	0.9485	0.9742	-1	0.994755	0.8897	NA	FALSE
1303	ME1.1	H11	ME1.7	A9	UN	NA	1	0	0	0	-1	0.821719	0.3085	1	FALSE
1304	ME1.1	H11	ME1.7	B10	UN	NA	1	0	0	0	-1	0.817285	0.3085	1	FALSE
1305	ME1.1	H11	ME1.7	B9	UN	NA	1	0	0	0	-1	0.817497	0.3085	1	FALSE
1306	ME1.1	H11	ME1.7	C9	UN	NA	1	0	0	0	-1	0.820439	0.3085	1	FALSE
1307	ME1.1	H11	ME1.7	E8	UN	NA	1	0	0	0	-1	0.819444	0.3085	1	FALSE
1308	ME1.1	H11	ME1.7	F11	UN	NA	1	0	0	0	-1	0.813579	0.3085	1	FALSE
1309	ME1.1	H11	ME1.7	J12	UN	NA	1	0	0	0	-1	0.804205	0.0228	0	FALSE
1310	ME1.1	H11	ME1.8	I04	UN	NA	1	0	0	0	-1	0.810174	0.0228	0	FALSE
1311	ME1.1	H11	ME1.8	K03	UN	NA	1	0	0	0	-1	0.811765	0.0228	0	FALSE
1312	ME1.1	H11	ME1.8	L03	UN	NA	1	0	0	0	-1	0.806034	0.0228	0	FALSE
1313	ME1.1	H11	ME1.8	L05	UN	NA	1	0	0	0	-1	0.808168	0.0228	0	FALSE
1314	ME1.1	H11	ME1.8	N08	UN	NA	1	0	0	0	-1	0.807645	0.0228	0	FALSE
1315	ME1.1	H11	ME1.8	O04	UN	NA	1	0	0	0	-1	0.811237	0.0228	0	FALSE
1316	ME1.2	B1	ME1.2	B4	OT	0	0	0.0389	0.9611	0.9806	-1	0.996041	0.8413	NA	TRUE
1317	ME1.2	B1	ME1.2	C5	OT	0	0	0.072	0.928	0.964	-1	0.992672	0.8413	NA	TRUE
1318	ME1.2	B1	ME1.2	C6	OT	0	0	0.0551	0.9449	0.9725	-1	0.994395	0.8413	NA	TRUE
1319	ME1.2	B1	ME1.2	E12	OT	0	0	0.1754	0.8246	0.9123	-1	0.982143	0.8413	NA	TRUE
1320	ME1.2	B1	ME1.3	D6	UN	NA	1	0	0	0	-1	0.839369	0.3085	1	FALSE
1321	ME1.2	B1	ME1.3	E1	UN	NA	1	0	0	0	-1	0.844509	0.3085	1	FALSE
1322	ME1.2	B1	ME1.3	F1	UN	NA	1	0	0	0	-1	0.847902	0.3085	1	FALSE
1323	ME1.2	B1	ME1.3	F3	UN	NA	1	0	0	0	-1	0.843057	0.3085	1	FALSE
1324	ME1.2	B1	ME1.3	H3	UN	NA	1	0	0	0	-1	0.842466	0.3085	1	FALSE
1325	ME1.2	B1	ME1.4	C1	UN	NA	1	0	0	0	-1	0.843919	0.0228	0	FALSE
1326	ME1.2	B1	ME1.4	C2	UN	NA	1	0	0	0	-1	0.844595	0.0228	0	FALSE
1327	ME1.2	B1	ME1.4	C4	UN	NA	1	0	0	0	-1	0.838315	0.0228	0	FALSE
1328	ME1.2	B1	ME1.4	E2	UN	NA	1	0	0	0	-1	0.832888	0.0228	0	FALSE
1329	ME1.2	B1	ME1.4	H12	UN	NA	1	0	0	0	-1	0.833559	0.0228	0	FALSE
1330	ME1.2	B1	ME1.4	H8	UN	NA	1	0	0	0	-1	0.840325	0.0228	0	FALSE
1331	ME1.2	B1	ME1.5	A6	UN	NA	1	0	0	0	-1	0.835897	0.3085	1	FALSE
1332	ME1.2	B1	ME1.5	A8	UN	NA	1	0	0	0	-1	0.832005	0.3085	1	FALSE
1333	ME1.2	B1	ME1.5	B3	UN	NA	1	0	0	0	-1	0.827542	0.3085	1	FALSE
1334	ME1.2	B1	ME1.5	D3	UN	NA	0.7157	0	0.2843	0.2843	-1	0.87037	0.7603	NA	FALSE
1335	ME1.2	B1	ME1.5	G4	UN	NA	1	0	0	0	-1	0.813472	0.3085	1	FALSE
1336	ME1.2	B1	ME1.5	G6	UN	NA	1	0	0	0	-1	0.827542	0.3085	1	FALSE
1337	ME1.2	B1	ME1.5	H5	UN	NA	1	0	0	0	-1	0.787109	0.3085	1	FALSE
1338	ME1.2	B1	ME1.6	B5	UN	NA	1	0	0	0	-1	0.835938	0.8413	NA	FALSE
1339	ME1.2	B1	ME1.6	C7	UN	NA	1	0	0	0	-1	0.831986	0.3085	1	FALSE
1340	ME1.2	B1	ME1.6	C8	UN	NA	1	0	0	0	-1	0.826212	0.3085	1	FALSE
1341	ME1.2	B1	ME1.6	F5	UN	NA	1	0	0	0	-1	0.840855	0.8413	NA	FALSE
1342	ME1.2	B1	ME1.6	F8	UN	NA	1	0	0	0	-1	0.829664	0.3085	1	FALSE
1343	ME1.2	B1	ME1.6	G7	UN	NA	1	0	0	0	-1	0.837085	0.0228	0	FALSE
1344	ME1.2	B1	ME1.7	A9	UN	NA	1	0	0	0	-1	0.850233	0.8413	NA	FALSE
1345	ME1.2	B1	ME1.7	B10	UN	NA	1	0	0	0	-1	0.849419	0.8413	NA	FALSE
1346	ME1.2	B1	ME1.7	B9	UN	NA	1	0	0	0	-1	0.84669	0.8413	NA	FALSE
1347	ME1.2	B1	ME1.7	C9	UN	NA	1	0	0	0	-1	0.850694	0.8413	NA	FALSE
1348	ME1.2	B1	ME1.7	E8	UN	NA	1	0	0	0	-1	0.847093	0.8413	NA	FALSE
1349	ME1.2	B1	ME1.7	F11	UN	NA	1	0	0	0	-1	0.84083	0.8413	NA	FALSE
1350	ME1.2	B1	ME1.7	J12	UN	NA	1	0	0	0	-1	0.840132	0.0228	0	FALSE
1351	ME1.2	B1	ME1.8	I04	UN	NA	1	0	0	0	-1	0.821517	0.1103	0.5	FALSE
1352	ME1.2	B1	ME1.8	K03	UN	NA	1	0	0	0	-1	0.818824	0.3085	1	FALSE
1353	ME1.2	B1	ME1.8	L03	UN	NA	1	0	0	0	-1	0.82037	0.1103	0.5	FALSE
1354	ME1.2	B1	ME1.8	L05	UN	NA	1	0	0	0	-1	0.819703	0.1103	0.5	FALSE
1355	ME1.2	B1	ME1.8	N08	UN	NA	1	0	0	0	-1	0.818688	0.1103	0.5	FALSE
1356	ME1.2	B1	ME1.8	O04	UN	NA	1	0	0	0	-1	0.817722	0.1103	0.5	FALSE
1357	ME1.2	B4	ME1.2	C5	OT	0	0	0.0781	0.9219	0.9609	-1	0.992045	0.8413	NA	TRUE
1358	ME1.2	B4	ME1.2	C6	OT	0	0	0.0611	0.9389	0.9695	-1	0.993785	0.8413	NA	TRUE
1359	ME1.2	B4	ME1.2	E12	OT	0	0	0.1826	0.8174	0.9087	-1	0.981417	0.8413	NA	TRUE
1360	ME1.2	B4	ME1.3	D6	UN	NA	1	0	0	0	-1	0.844118	0.3085	1	FALSE
1361	ME1.2	B4	ME1.3	E1	UN	NA	1	0	0	0	-1	0.847319	0.3085	1	FALSE
1362	ME1.2	B4	ME1.3	F1	UN	NA	1	0	0	0	-1	0.847597	0.3085	1	FALSE
1363	ME1.2	B4	ME1.3	F3	UN	NA	1	0	0	0	-1	0.846244	0.3085	1	FALSE
1364	ME1.2	B4	ME1.3	H3	UN	NA	1	0	0	0	-1	0.845	0.3085	1	FALSE
1365	ME1.2	B4	ME1.4	C1	UN	NA	1	0	0	0	-1	0.841962	0.0228	0	FALSE
1366	ME1.2	B4	ME1.4	C2	UN	NA	1	0	0	0	-1	0.842643	0.0228	0	FALSE
1367	ME1.2	B4	ME1.4	C4	UN	NA	1	0	0	0	-1	0.837432	0.0228	0	FALSE
1368	ME1.2	B4	ME1.4	E2	UN	NA	1	0	0	0	-1	0.833333	0.0228	0	FALSE
1369	ME1.2	B4	ME1.4	H12	UN	NA	1	0	0	0	-1	0.834243	0.0228	0	FALSE
1370	ME1.2	B4	ME1.4	H8	UN	NA	1	0	0	0	-1	0.839018	0.0228	0	FALSE
1371	ME1.2	B4	ME1.5	A6	UN	NA	1	0	0	0	-1	0.836985	0.3085	1	FALSE
1372	ME1.2	B4	ME1.5	A8	UN	NA	1	0	0	0	-1	0.833111	0.3085	1	FALSE
1373	ME1.2	B4	ME1.5	B3	UN	NA	1	0	0	0	-1	0.82859	0.3085	1	FALSE
1374	ME1.2	B4	ME1.5	D3	UN	NA	0.7252	0	0.2748	0.2748	-1	0.868519	0.7603	NA	FALSE
1375	ME1.2	B4	ME1.5	G4	UN	NA	1	0	0	0	-1	0.815755	0.3085	1	FALSE
1376	ME1.2	B4	ME1.5	G6	UN	NA	1	0	0	0	-1	0.829884	0.3085	1	FALSE
1377	ME1.2	B4	ME1.5	H5	UN	NA	1	0	0	0	-1	0.787958	0.0228	0	FALSE
1378	ME1.2	B4	ME1.6	B5	UN	NA	1	0	0	0	-1	0.835956	0.8413	NA	FALSE
1379	ME1.2	B4	ME1.6	C7	UN	NA	1	0	0	0	-1	0.831395	0.3085	1	FALSE
1380	ME1.2	B4	ME1.6	C8	UN	NA	1	0	0	0	-1	0.826744	0.3085	1	FALSE
1381	ME1.2	B4	ME1.6	F5	UN	NA	1	0	0	0	-1	0.841507	0.8413	NA	FALSE
1382	ME1.2	B4	ME1.6	F8	UN	NA	1	0	0	0	-1	0.830222	0.3085	1	FALSE
1383	ME1.2	B4	ME1.6	G7	UN	NA	1	0	0	0	-1	0.835518	0.0228	0	FALSE
1384	ME1.2	B4	ME1.7	A9	UN	NA	1	0	0	0	-1	0.850764	0.3085	1	FALSE
1385	ME1.2	B4	ME1.7	B10	UN	NA	1	0	0	0	-1	0.849123	0.3085	1	FALSE
1386	ME1.2	B4	ME1.7	B9	UN	NA	1	0	0	0	-1	0.846963	0.3085	1	FALSE
1387	ME1.2	B4	ME1.7	C9	UN	NA	1	0	0	0	-1	0.850233	0.3085	1	FALSE
1388	ME1.2	B4	ME1.7	E8	UN	NA	1	0	0	0	-1	0.848946	0.3085	1	FALSE
1389	ME1.2	B4	ME1.7	F11	UN	NA	1	0	0	0	-1	0.841463	0.3085	1	FALSE
1390	ME1.2	B4	ME1.7	J12	UN	NA	1	0	0	0	-1	0.839073	0.0228	0	FALSE
1391	ME1.2	B4	ME1.8	I04	UN	NA	1	0	0	0	-1	0.821429	0.3085	1	FALSE
1392	ME1.2	B4	ME1.8	K03	UN	NA	1	0	0	0	-1	0.816351	0.3085	1	FALSE
1393	ME1.2	B4	ME1.8	L03	UN	NA	1	0	0	0	-1	0.820274	0.3085	1	FALSE
1394	ME1.2	B4	ME1.8	L05	UN	NA	1	0	0	0	-1	0.8196	0.3085	1	FALSE
1395	ME1.2	B4	ME1.8	N08	UN	NA	1	0	0	0	-1	0.818579	0.3085	1	FALSE
1396	ME1.2	B4	ME1.8	O04	UN	NA	1	0	0	0	-1	0.817834	0.3085	1	FALSE
1397	ME1.2	C5	ME1.2	C6	OT	0	0	0.0387	0.9613	0.9806	-1	0.996059	0.8413	NA	TRUE
1398	ME1.2	C5	ME1.2	E12	OT	0	0	0.1876	0.8124	0.9062	-1	0.980903	0.8413	NA	TRUE
1399	ME1.2	C5	ME1.3	D6	UN	NA	1	0	0	0	-1	0.842321	0.3085	1	FALSE
1400	ME1.2	C5	ME1.3	E1	UN	NA	1	0	0	0	-1	0.844767	0.3085	1	FALSE
1401	ME1.2	C5	ME1.3	F1	UN	NA	1	0	0	0	-1	0.846019	0.3085	1	FALSE
1402	ME1.2	C5	ME1.3	F3	UN	NA	1	0	0	0	-1	0.842321	0.3085	1	FALSE
1403	ME1.2	C5	ME1.3	H3	UN	NA	1	0	0	0	-1	0.843593	0.3085	1	FALSE
1404	ME1.2	C5	ME1.4	C1	UN	NA	1	0	0	0	-1	0.839261	0.0228	0	FALSE
1405	ME1.2	C5	ME1.4	C2	UN	NA	1	0	0	0	-1	0.840847	0.0228	0	FALSE
1406	ME1.2	C5	ME1.4	C4	UN	NA	1	0	0	0	-1	0.835626	0.0228	0	FALSE
1407	ME1.2	C5	ME1.4	E2	UN	NA	1	0	0	0	-1	0.831978	0.0228	0	FALSE
1408	ME1.2	C5	ME1.4	H12	UN	NA	1	0	0	0	-1	0.833562	0.0228	0	FALSE
1409	ME1.2	C5	ME1.4	H8	UN	NA	1	0	0	0	-1	0.839041	0.0228	0	FALSE
1410	ME1.2	C5	ME1.5	A6	UN	NA	1	0	0	0	-1	0.83419	0.3085	1	FALSE
1411	ME1.2	C5	ME1.5	A8	UN	NA	1	0	0	0	-1	0.835325	0.8413	NA	FALSE
1412	ME1.2	C5	ME1.5	B3	UN	NA	1	0	0	0	-1	0.827742	0.3085	1	FALSE
1413	ME1.2	C5	ME1.5	D3	UN	NA	1	0	0	0	-1	0.862782	0.7603	NA	FALSE
1414	ME1.2	C5	ME1.5	G4	UN	NA	1	0	0	0	-1	0.80974	0.3085	1	FALSE
1415	ME1.2	C5	ME1.5	G6	UN	NA	1	0	0	0	-1	0.826452	0.3085	1	FALSE
1416	ME1.2	C5	ME1.5	H5	UN	NA	1	0	0	0	-1	0.788512	0.0228	0	FALSE
1417	ME1.2	C5	ME1.6	B5	UN	NA	1	0	0	0	-1	0.835351	0.8413	NA	FALSE
1418	ME1.2	C5	ME1.6	C7	UN	NA	1	0	0	0	-1	0.833527	0.3085	1	FALSE
1419	ME1.2	C5	ME1.6	C8	UN	NA	1	0	0	0	-1	0.828306	0.3085	1	FALSE
1420	ME1.2	C5	ME1.6	F5	UN	NA	1	0	0	0	-1	0.841478	0.8413	NA	FALSE
1421	ME1.2	C5	ME1.6	F8	UN	NA	1	0	0	0	-1	0.830617	0.3085	1	FALSE
1422	ME1.2	C5	ME1.6	G7	UN	NA	1	0	0	0	-1	0.838882	0.0228	0	FALSE
1423	ME1.2	C5	ME1.7	A9	UN	NA	1	0	0	0	-1	0.851225	0.8413	NA	FALSE
1424	ME1.2	C5	ME1.7	B10	UN	NA	1	0	0	0	-1	0.85222	0.8413	NA	FALSE
1425	ME1.2	C5	ME1.7	B9	UN	NA	1	0	0	0	-1	0.845974	0.8413	NA	FALSE
1426	ME1.2	C5	ME1.7	C9	UN	NA	1	0	0	0	-1	0.849593	0.8413	NA	FALSE
1427	ME1.2	C5	ME1.7	E8	UN	NA	1	0	0	0	-1	0.851051	0.8413	NA	FALSE
1428	ME1.2	C5	ME1.7	F11	UN	NA	1	0	0	0	-1	0.840672	0.8413	NA	FALSE
1429	ME1.2	C5	ME1.7	J12	UN	NA	1	0	0	0	-1	0.834656	0.0228	0	FALSE
1430	ME1.2	C5	ME1.8	I04	UN	NA	1	0	0	0	-1	0.818579	0.1103	0.5	FALSE
1431	ME1.2	C5	ME1.8	K03	UN	NA	1	0	0	0	-1	0.813842	0.3085	1	FALSE
1432	ME1.2	C5	ME1.8	L03	UN	NA	1	0	0	0	-1	0.817844	0.1103	0.5	FALSE
1433	ME1.2	C5	ME1.8	L05	UN	NA	1	0	0	0	-1	0.817164	0.1103	0.5	FALSE
1434	ME1.2	C5	ME1.8	N08	UN	NA	1	0	0	0	-1	0.816149	0.1103	0.5	FALSE
1435	ME1.2	C5	ME1.8	O04	UN	NA	1	0	0	0	-1	0.816624	0.1103	0.5	FALSE
1436	ME1.2	C6	ME1.2	E12	OT	0	0	0.1809	0.8191	0.9096	-1	0.981588	0.8413	NA	TRUE
1437	ME1.2	C6	ME1.3	D6	UN	NA	1	0	0	0	-1	0.84189	0.3085	1	FALSE
1438	ME1.2	C6	ME1.3	E1	UN	NA	1	0	0	0	-1	0.846821	0.3085	1	FALSE
1439	ME1.2	C6	ME1.3	F1	UN	NA	1	0	0	0	-1	0.848256	0.3085	1	FALSE
1440	ME1.2	C6	ME1.3	F3	UN	NA	1	0	0	0	-1	0.845571	0.3085	1	FALSE
1441	ME1.2	C6	ME1.3	H3	UN	NA	1	0	0	0	-1	0.84625	0.3085	1	FALSE
1442	ME1.2	C6	ME1.4	C1	UN	NA	1	0	0	0	-1	0.842857	0.0228	0	FALSE
1443	ME1.2	C6	ME1.4	C2	UN	NA	1	0	0	0	-1	0.844218	0.0228	0	FALSE
1444	ME1.2	C6	ME1.4	C4	UN	NA	1	0	0	0	-1	0.836525	0.0228	0	FALSE
1445	ME1.2	C6	ME1.4	E2	UN	NA	1	0	0	0	-1	0.835135	0.0228	0	FALSE
1446	ME1.2	C6	ME1.4	H12	UN	NA	1	0	0	0	-1	0.83515	0.0228	0	FALSE
1447	ME1.2	C6	ME1.4	H8	UN	NA	1	0	0	0	-1	0.839456	0.0228	0	FALSE
1448	ME1.2	C6	ME1.5	A6	UN	NA	1	0	0	0	-1	0.836957	0.3085	1	FALSE
1449	ME1.2	C6	ME1.5	A8	UN	NA	1	0	0	0	-1	0.833775	0.3085	1	FALSE
1450	ME1.2	C6	ME1.5	B3	UN	NA	1	0	0	0	-1	0.829268	0.3085	1	FALSE
1451	ME1.2	C6	ME1.5	D3	UN	NA	1	0	0	0	-1	0.868914	0.7603	NA	FALSE
1452	ME1.2	C6	ME1.5	G4	UN	NA	1	0	0	0	-1	0.812016	0.3085	1	FALSE
1453	ME1.2	C6	ME1.5	G6	UN	NA	1	0	0	0	-1	0.828626	0.3085	1	FALSE
1454	ME1.2	C6	ME1.5	H5	UN	NA	1	0	0	0	-1	0.787662	0.0228	0	FALSE
1455	ME1.2	C6	ME1.6	B5	UN	NA	1	0	0	0	-1	0.834537	0.8413	NA	FALSE
1456	ME1.2	C6	ME1.6	C7	UN	NA	1	0	0	0	-1	0.834487	0.3085	1	FALSE
1457	ME1.2	C6	ME1.6	C8	UN	NA	1	0	0	0	-1	0.827566	0.3085	1	FALSE
1458	ME1.2	C6	ME1.6	F5	UN	NA	1	0	0	0	-1	0.841637	0.8413	NA	FALSE
1459	ME1.2	C6	ME1.6	F8	UN	NA	1	0	0	0	-1	0.830636	0.3085	1	FALSE
1460	ME1.2	C6	ME1.6	G7	UN	NA	1	0	0	0	-1	0.838462	0.0228	0	FALSE
1461	ME1.2	C6	ME1.7	A9	UN	NA	1	0	0	0	-1	0.853078	0.8413	NA	FALSE
1462	ME1.2	C6	ME1.7	B10	UN	NA	1	0	0	0	-1	0.852431	0.8413	NA	FALSE
1463	ME1.2	C6	ME1.7	B9	UN	NA	1	0	0	0	-1	0.847399	0.8413	NA	FALSE
1464	ME1.2	C6	ME1.7	C9	UN	NA	1	0	0	0	-1	0.85328	0.8413	NA	FALSE
1465	ME1.2	C6	ME1.7	E8	UN	NA	1	0	0	0	-1	0.850694	0.8413	NA	FALSE
1466	ME1.2	C6	ME1.7	F11	UN	NA	1	0	0	0	-1	0.845006	0.8413	NA	FALSE
1467	ME1.2	C6	ME1.7	J12	UN	NA	1	0	0	0	-1	0.837927	0.0228	0	FALSE
1468	ME1.2	C6	ME1.8	I04	UN	NA	1	0	0	0	-1	0.820497	0.1103	0.5	FALSE
1469	ME1.2	C6	ME1.8	K03	UN	NA	1	0	0	0	-1	0.816351	0.3085	1	FALSE
1470	ME1.2	C6	ME1.8	L03	UN	NA	1	0	0	0	-1	0.819359	0.1103	0.5	FALSE
1471	ME1.2	C6	ME1.8	L05	UN	NA	1	0	0	0	-1	0.818688	0.1103	0.5	FALSE
1472	ME1.2	C6	ME1.8	N08	UN	NA	1	0	0	0	-1	0.817676	0.1103	0.5	FALSE
1473	ME1.2	C6	ME1.8	O04	UN	NA	1	0	0	0	-1	0.818182	0.1103	0.5	FALSE
1474	ME1.2	E12	ME1.3	D6	UN	NA	1	0	0	0	-1	0.83869	0.3085	1	FALSE
1475	ME1.2	E12	ME1.3	E1	UN	NA	1	0	0	0	-1	0.835503	0.3085	1	FALSE
1476	ME1.2	E12	ME1.3	F1	UN	NA	1	0	0	0	-1	0.836114	0.3085	1	FALSE
1477	ME1.2	E12	ME1.3	F3	UN	NA	1	0	0	0	-1	0.838882	0.3085	1	FALSE
1478	ME1.2	E12	ME1.3	H3	UN	NA	1	0	0	0	-1	0.836108	0.3085	1	FALSE
1479	ME1.2	E12	ME1.4	C1	UN	NA	1	0	0	0	-1	0.831933	0.0228	0	FALSE
1480	ME1.2	E12	ME1.4	C2	UN	NA	1	0	0	0	-1	0.831469	0.0228	0	FALSE
1481	ME1.2	E12	ME1.4	C4	UN	NA	1	0	0	0	-1	0.832394	0.0228	0	FALSE
1482	ME1.2	E12	ME1.4	E2	UN	NA	1	0	0	0	-1	0.820113	0.0228	0	FALSE
1483	ME1.2	E12	ME1.4	H12	UN	NA	1	0	0	0	-1	0.836606	0.0228	0	FALSE
1484	ME1.2	E12	ME1.4	H8	UN	NA	1	0	0	0	-1	0.836134	0.0228	0	FALSE
1485	ME1.2	E12	ME1.5	A6	UN	NA	1	0	0	0	-1	0.826999	0.3085	1	FALSE
1486	ME1.2	E12	ME1.5	A8	UN	NA	1	0	0	0	-1	0.825269	0.3085	1	FALSE
1487	ME1.2	E12	ME1.5	B3	UN	NA	1	0	0	0	-1	0.821711	0.3085	1	FALSE
1488	ME1.2	E12	ME1.5	D3	UN	NA	1	0	0	0	-1	0.846457	0.7603	NA	FALSE
1489	ME1.2	E12	ME1.5	G4	UN	NA	1	0	0	0	-1	0.804636	0.3085	1	FALSE
1490	ME1.2	E12	ME1.5	G6	UN	NA	1	0	0	0	-1	0.819737	0.8413	NA	FALSE
1491	ME1.2	E12	ME1.5	H5	UN	NA	1	0	0	0	-1	0.774967	0.0228	0	FALSE
1492	ME1.2	E12	ME1.6	B5	UN	NA	1	0	0	0	-1	0.830037	0.8413	NA	FALSE
1493	ME1.2	E12	ME1.6	C7	UN	NA	1	0	0	0	-1	0.822275	0.8413	NA	FALSE
1494	ME1.2	E12	ME1.6	C8	UN	NA	1	0	0	0	-1	0.823669	0.8413	NA	FALSE
1495	ME1.2	E12	ME1.6	F5	UN	NA	1	0	0	0	-1	0.830303	0.8413	NA	FALSE
1496	ME1.2	E12	ME1.6	F8	UN	NA	1	0	0	0	-1	0.825208	0.8413	NA	FALSE
1497	ME1.2	E12	ME1.6	G7	UN	NA	1	0	0	0	-1	0.824636	0.0228	0	FALSE
1498	ME1.2	E12	ME1.7	A9	UN	NA	1	0	0	0	-1	0.839286	0.8413	NA	FALSE
1499	ME1.2	E12	ME1.7	B10	UN	NA	1	0	0	0	-1	0.840882	0.8413	NA	FALSE
1500	ME1.2	E12	ME1.7	B9	UN	NA	1	0	0	0	-1	0.838095	0.8413	NA	FALSE
1501	ME1.2	E12	ME1.7	C9	UN	NA	1	0	0	0	-1	0.835308	0.8413	NA	FALSE
1502	ME1.2	E12	ME1.7	E8	UN	NA	1	0	0	0	-1	0.840855	0.8413	NA	FALSE
1503	ME1.2	E12	ME1.7	F11	UN	NA	1	0	0	0	-1	0.843972	0.8413	NA	FALSE
1504	ME1.2	E12	ME1.7	J12	UN	NA	1	0	0	0	-1	0.823015	0.0228	0	FALSE
1505	ME1.2	E12	ME1.8	I04	UN	NA	1	0	0	0	-1	0.806616	0.1103	0.5	FALSE
1506	ME1.2	E12	ME1.8	K03	UN	NA	1	0	0	0	-1	0.797066	0.3085	1	FALSE
1507	ME1.2	E12	ME1.8	L03	UN	NA	1	0	0	0	-1	0.804678	0.1103	0.5	FALSE
1508	ME1.2	E12	ME1.8	L05	UN	NA	1	0	0	0	-1	0.804569	0.1103	0.5	FALSE
1509	ME1.2	E12	ME1.8	N08	UN	NA	1	0	0	0	-1	0.803165	0.1103	0.5	FALSE
1510	ME1.2	E12	ME1.8	O04	UN	NA	1	0	0	0	-1	0.802461	0.1103	0.5	FALSE
1511	ME1.3	D6	ME1.3	E1	OT	0	0	0.0871	0.9129	0.9564	-1	0.991131	0.8897	NA	TRUE
1512	ME1.3	D6	ME1.3	F1	OT	0	0	0.0989	0.9011	0.9505	-1	0.989933	0.8897	NA	TRUE
1513	ME1.3	D6	ME1.3	F3	OT	0	0	0.0823	0.9177	0.9588	-1	0.99162	0.8897	NA	TRUE
1514	ME1.3	D6	ME1.3	H3	OT	0	0	0.13	0.87	0.935	-1	0.986763	0.8413	NA	TRUE
1515	ME1.3	D6	ME1.4	C1	UN	NA	1	0	0	0	-1	0.836927	0.0228	0	FALSE
1516	ME1.3	D6	ME1.4	C2	UN	NA	1	0	0	0	-1	0.835801	0.0228	0	FALSE
1517	ME1.3	D6	ME1.4	C4	UN	NA	1	0	0	0	-1	0.834459	0.0228	0	FALSE
1518	ME1.3	D6	ME1.4	E2	UN	NA	1	0	0	0	-1	0.835561	0.0228	0	FALSE
1519	ME1.3	D6	ME1.4	H12	UN	NA	1	0	0	0	-1	0.832884	0.0228	0	FALSE
1520	ME1.3	D6	ME1.4	H8	UN	NA	1	0	0	0	-1	0.83782	0.0228	0	FALSE
1521	ME1.3	D6	ME1.5	A6	UN	NA	1	0	0	0	-1	0.826923	0.8413	NA	FALSE
1522	ME1.3	D6	ME1.5	A8	UN	NA	1	0	0	0	-1	0.825301	0.8413	NA	FALSE
1523	ME1.3	D6	ME1.5	B3	UN	NA	1	0	0	0	-1	0.837209	0.8413	NA	FALSE
1524	ME1.3	D6	ME1.5	D3	UN	NA	1	0	0	0	-1	0.83209	0.7603	NA	FALSE
1525	ME1.3	D6	ME1.5	G4	UN	NA	1	0	0	0	-1	0.833765	0.8413	NA	FALSE
1526	ME1.3	D6	ME1.5	G6	UN	NA	1	0	0	0	-1	0.818123	0.8413	NA	FALSE
1527	ME1.3	D6	ME1.5	H5	UN	NA	1	0	0	0	-1	0.787386	0.0228	0	FALSE
1528	ME1.3	D6	ME1.6	B5	UN	NA	0.9936	0	0.0064	0.0064	-1	0.830549	0.8413	NA	FALSE
1529	ME1.3	D6	ME1.6	C7	UN	NA	1	0	0	0	-1	0.820938	0.8413	NA	FALSE
1530	ME1.3	D6	ME1.6	C8	UN	NA	1	0	0	0	-1	0.82151	0.8413	NA	FALSE
1531	ME1.3	D6	ME1.6	F5	UN	NA	0.9417	0.0583	0	0.0292	-1	0.83255	0.8413	NA	FALSE
1532	ME1.3	D6	ME1.6	F8	UN	NA	1	0	0	0	-1	0.821264	0.8413	NA	FALSE
1533	ME1.3	D6	ME1.6	G7	UN	NA	1	0	0	0	-1	0.827687	0.0228	0	FALSE
1534	ME1.3	D6	ME1.7	A9	UN	NA	1	0	0	0	-1	0.830805	0.8413	NA	FALSE
1535	ME1.3	D6	ME1.7	B10	UN	NA	1	0	0	0	-1	0.83044	0.8413	NA	FALSE
1536	ME1.3	D6	ME1.7	B9	UN	NA	1	0	0	0	-1	0.827926	0.8413	NA	FALSE
1537	ME1.3	D6	ME1.7	C9	UN	NA	1	0	0	0	-1	0.82659	0.8413	NA	FALSE
1538	ME1.3	D6	ME1.7	E8	UN	NA	1	0	0	0	-1	0.829085	0.8413	NA	FALSE
1539	ME1.3	D6	ME1.7	F11	UN	NA	1	0	0	0	-1	0.824138	0.8413	NA	FALSE
1540	ME1.3	D6	ME1.7	J12	UN	NA	1	0	0	0	-1	0.804233	0.3085	1	FALSE
1541	ME1.3	D6	ME1.8	I04	UN	NA	1	0	0	0	-1	0.809789	0.5	2	FALSE
1542	ME1.3	D6	ME1.8	K03	UN	NA	1	0	0	0	-1	0.806295	0.3085	1	FALSE
1543	ME1.3	D6	ME1.8	L03	UN	NA	1	0	0	0	-1	0.810111	0.1103	0.5	FALSE
1544	ME1.3	D6	ME1.8	L05	UN	NA	1	0	0	0	-1	0.80755	0.1103	0.5	FALSE
1545	ME1.3	D6	ME1.8	N08	UN	NA	1	0	0	0	-1	0.809877	0.5	2	FALSE
1546	ME1.3	D6	ME1.8	O04	UN	NA	1	0	0	0	-1	0.815889	0.5	2	FALSE
1547	ME1.3	E1	ME1.3	F1	OT	0	0	0.0869	0.9131	0.9565	-1	0.99115	0.8897	NA	TRUE
1548	ME1.3	E1	ME1.3	F3	OT	0	0	0.0868	0.9132	0.9566	-1	0.99116	0.8897	NA	TRUE
1549	ME1.3	E1	ME1.3	H3	OT	0	0	0.0993	0.9007	0.9504	-1	0.989893	0.8413	NA	TRUE
1550	ME1.3	E1	ME1.4	C1	UN	NA	1	0	0	0	-1	0.841755	0.0228	0	FALSE
1551	ME1.3	E1	ME1.4	C2	UN	NA	1	0	0	0	-1	0.841301	0.0228	0	FALSE
1552	ME1.3	E1	ME1.4	C4	UN	NA	1	0	0	0	-1	0.835333	0.0228	0	FALSE
1553	ME1.3	E1	ME1.4	E2	UN	NA	1	0	0	0	-1	0.839005	0.0228	0	FALSE
1554	ME1.3	E1	ME1.4	H12	UN	NA	1	0	0	0	-1	0.835553	0.0228	0	FALSE
1555	ME1.3	E1	ME1.4	H8	UN	NA	1	0	0	0	-1	0.84109	0.0228	0	FALSE
1556	ME1.3	E1	ME1.5	A6	UN	NA	1	0	0	0	-1	0.829733	0.8413	NA	FALSE
1557	ME1.3	E1	ME1.5	A8	UN	NA	1	0	0	0	-1	0.827128	0.8413	NA	FALSE
1558	ME1.3	E1	ME1.5	B3	UN	NA	1	0	0	0	-1	0.836108	0.8413	NA	FALSE
1559	ME1.3	E1	ME1.5	D3	UN	NA	1	0	0	0	-1	0.84	0.7603	NA	FALSE
1560	ME1.3	E1	ME1.5	G4	UN	NA	1	0	0	0	-1	0.832051	0.8413	NA	FALSE
1561	ME1.3	E1	ME1.5	G6	UN	NA	1	0	0	0	-1	0.820791	0.8413	NA	FALSE
1562	ME1.3	E1	ME1.5	H5	UN	NA	1	0	0	0	-1	0.785438	0.0228	0	FALSE
1563	ME1.3	E1	ME1.6	B5	UN	NA	0.9888	0.0058	0.0054	0.0083	-1	0.831169	0.8413	NA	FALSE
1564	ME1.3	E1	ME1.6	C7	UN	NA	1	0	0	0	-1	0.82333	0.8413	NA	FALSE
1565	ME1.3	E1	ME1.6	C8	UN	NA	1	0	0	0	-1	0.819728	0.8413	NA	FALSE
1566	ME1.3	E1	ME1.6	F5	UN	NA	0.9401	0.0297	0.0302	0.045	-1	0.83702	0.8413	NA	FALSE
1567	ME1.3	E1	ME1.6	F8	UN	NA	1	0	0	0	-1	0.821754	0.8413	NA	FALSE
1568	ME1.3	E1	ME1.6	G7	UN	NA	1	0	0	0	-1	0.831402	0.0228	0	FALSE
1569	ME1.3	E1	ME1.7	A9	UN	NA	1	0	0	0	-1	0.831019	0.8413	NA	FALSE
1570	ME1.3	E1	ME1.7	B10	UN	NA	1	0	0	0	-1	0.827982	0.8413	NA	FALSE
1571	ME1.3	E1	ME1.7	B9	UN	NA	1	0	0	0	-1	0.826835	0.8413	NA	FALSE
1572	ME1.3	E1	ME1.7	C9	UN	NA	1	0	0	0	-1	0.829519	0.8413	NA	FALSE
1573	ME1.3	E1	ME1.7	E8	UN	NA	1	0	0	0	-1	0.826437	0.8413	NA	FALSE
1574	ME1.3	E1	ME1.7	F11	UN	NA	1	0	0	0	-1	0.823663	0.8413	NA	FALSE
1575	ME1.3	E1	ME1.7	J12	UN	NA	1	0	0	0	-1	0.811111	0.3085	1	FALSE
1576	ME1.3	E1	ME1.8	I04	UN	NA	1	0	0	0	-1	0.816564	0.5	2	FALSE
1577	ME1.3	E1	ME1.8	K03	UN	NA	1	0	0	0	-1	0.813539	0.3085	1	FALSE
1578	ME1.3	E1	ME1.8	L03	UN	NA	1	0	0	0	-1	0.817073	0.5	2	FALSE
1579	ME1.3	E1	ME1.8	L05	UN	NA	1	0	0	0	-1	0.814565	0.5	2	FALSE
1580	ME1.3	E1	ME1.8	N08	UN	NA	1	0	0	0	-1	0.81685	0.5	2	FALSE
1581	ME1.3	E1	ME1.8	O04	UN	NA	1	0	0	0	-1	0.822722	0.5	2	FALSE
1582	ME1.3	F1	ME1.3	F3	OT	0	0	0.0876	0.9124	0.9562	-1	0.991081	0.8897	NA	TRUE
1583	ME1.3	F1	ME1.3	H3	OT	0	0	0.0943	0.9057	0.9528	-1	0.990396	0.8413	NA	TRUE
1584	ME1.3	F1	ME1.4	C1	UN	NA	1	0	0	0	-1	0.844086	0.0228	0	FALSE
1585	ME1.3	F1	ME1.4	C2	UN	NA	1	0	0	0	-1	0.842953	0.0228	0	FALSE
1586	ME1.3	F1	ME1.4	C4	UN	NA	1	0	0	0	-1	0.835801	0.0228	0	FALSE
1587	ME1.3	F1	ME1.4	E2	UN	NA	1	0	0	0	-1	0.839572	0.0228	0	FALSE
1588	ME1.3	F1	ME1.4	H12	UN	NA	1	0	0	0	-1	0.831763	0.0228	0	FALSE
1589	ME1.3	F1	ME1.4	H8	UN	NA	1	0	0	0	-1	0.83871	0.0228	0	FALSE
1590	ME1.3	F1	ME1.5	A6	UN	NA	1	0	0	0	-1	0.83312	0.8413	NA	FALSE
1591	ME1.3	F1	ME1.5	A8	UN	NA	1	0	0	0	-1	0.828667	0.8413	NA	FALSE
1592	ME1.3	F1	ME1.5	B3	UN	NA	1	0	0	0	-1	0.839562	0.8413	NA	FALSE
1593	ME1.3	F1	ME1.5	D3	UN	NA	0.8593	0	0.1407	0.1407	-1	0.846863	0.7603	NA	FALSE
1594	ME1.3	F1	ME1.5	G4	UN	NA	1	0	0	0	-1	0.832258	0.8413	NA	FALSE
1595	ME1.3	F1	ME1.5	G6	UN	NA	1	0	0	0	-1	0.826059	0.8413	NA	FALSE
1596	ME1.3	F1	ME1.5	H5	UN	NA	1	0	0	0	-1	0.786917	0.0228	0	FALSE
1597	ME1.3	F1	ME1.6	B5	UN	NA	0.9855	0	0.0145	0.0145	-1	0.831548	0.8413	NA	FALSE
1598	ME1.3	F1	ME1.6	C7	UN	NA	1	0	0	0	-1	0.825714	0.8413	NA	FALSE
1599	ME1.3	F1	ME1.6	C8	UN	NA	1	0	0	0	-1	0.820938	0.8413	NA	FALSE
1600	ME1.3	F1	ME1.6	F5	UN	NA	0.9479	0.0011	0.0511	0.0516	-1	0.838615	0.8413	NA	FALSE
1601	ME1.3	F1	ME1.6	F8	UN	NA	1	0	0	0	-1	0.824914	0.8413	NA	FALSE
1602	ME1.3	F1	ME1.6	G7	UN	NA	1	0	0	0	-1	0.834112	0.0228	0	FALSE
1603	ME1.3	F1	ME1.7	A9	UN	NA	1	0	0	0	-1	0.831585	0.8413	NA	FALSE
1604	ME1.3	F1	ME1.7	B10	UN	NA	1	0	0	0	-1	0.827189	0.8413	NA	FALSE
1605	ME1.3	F1	ME1.7	B9	UN	NA	1	0	0	0	-1	0.826212	0.8413	NA	FALSE
1606	ME1.3	F1	ME1.7	C9	UN	NA	1	0	0	0	-1	0.831991	0.8413	NA	FALSE
1607	ME1.3	F1	ME1.7	E8	UN	NA	1	0	0	0	-1	0.828125	0.8413	NA	FALSE
1608	ME1.3	F1	ME1.7	F11	UN	NA	1	0	0	0	-1	0.823024	0.8413	NA	FALSE
1609	ME1.3	F1	ME1.7	J12	UN	NA	1	0	0	0	-1	0.81357	0.3085	1	FALSE
1610	ME1.3	F1	ME1.8	I04	UN	NA	1	0	0	0	-1	0.818463	0.5	2	FALSE
1611	ME1.3	F1	ME1.8	K03	UN	NA	1	0	0	0	-1	0.813253	0.3085	1	FALSE
1612	ME1.3	F1	ME1.8	L03	UN	NA	1	0	0	0	-1	0.81835	0.5	2	FALSE
1613	ME1.3	F1	ME1.8	L05	UN	NA	1	0	0	0	-1	0.81644	0.5	2	FALSE
1614	ME1.3	F1	ME1.8	N08	UN	NA	1	0	0	0	-1	0.818126	0.5	2	FALSE
1615	ME1.3	F1	ME1.8	O04	UN	NA	1	0	0	0	-1	0.823678	0.5	2	FALSE
1616	ME1.3	F3	ME1.3	H3	OT	0	0	0.1178	0.8822	0.9411	-1	0.98801	0.8413	NA	TRUE
1617	ME1.3	F3	ME1.4	C1	UN	NA	1	0	0	0	-1	0.840696	0.0228	0	FALSE
1618	ME1.3	F3	ME1.4	C2	UN	NA	1	0	0	0	-1	0.838904	0.0228	0	FALSE
1619	ME1.3	F3	ME1.4	C4	UN	NA	1	0	0	0	-1	0.835791	0.0228	0	FALSE
1620	ME1.3	F3	ME1.4	E2	UN	NA	1	0	0	0	-1	0.838624	0.0228	0	FALSE
1621	ME1.3	F3	ME1.4	H12	UN	NA	1	0	0	0	-1	0.835791	0.0228	0	FALSE
1622	ME1.3	F3	ME1.4	H8	UN	NA	1	0	0	0	-1	0.840241	0.0228	0	FALSE
1623	ME1.3	F3	ME1.5	A6	UN	NA	1	0	0	0	-1	0.829487	0.8413	NA	FALSE
1624	ME1.3	F3	ME1.5	A8	UN	NA	1	0	0	0	-1	0.824866	0.8413	NA	FALSE
1625	ME1.3	F3	ME1.5	B3	UN	NA	1	0	0	0	-1	0.834625	0.8413	NA	FALSE
1626	ME1.3	F3	ME1.5	D3	UN	NA	1	0	0	0	-1	0.835793	0.7603	NA	FALSE
1627	ME1.3	F3	ME1.5	G4	UN	NA	1	0	0	0	-1	0.829884	0.8413	NA	FALSE
1628	ME1.3	F3	ME1.5	G6	UN	NA	1	0	0	0	-1	0.821107	0.8413	NA	FALSE
1629	ME1.3	F3	ME1.5	H5	UN	NA	1	0	0	0	-1	0.784785	0.0228	0	FALSE
1630	ME1.3	F3	ME1.6	B5	UN	NA	0.9471	0.0529	0	0.0265	-1	0.831354	0.8413	NA	FALSE
1631	ME1.3	F3	ME1.6	C7	UN	NA	1	0	0	0	-1	0.821551	0.8413	NA	FALSE
1632	ME1.3	F3	ME1.6	C8	UN	NA	1	0	0	0	-1	0.820205	0.8413	NA	FALSE
1633	ME1.3	F3	ME1.6	F5	UN	NA	0.9456	0.0356	0.0188	0.0366	-1	0.83548	0.8413	NA	FALSE
1634	ME1.3	F3	ME1.6	F8	UN	NA	1	0	0	0	-1	0.821674	0.8413	NA	FALSE
1635	ME1.3	F3	ME1.6	G7	UN	NA	1	0	0	0	-1	0.829638	0.0228	0	FALSE
1636	ME1.3	F3	ME1.7	A9	UN	NA	1	0	0	0	-1	0.832555	0.8413	NA	FALSE
1637	ME1.3	F3	ME1.7	B10	UN	NA	1	0	0	0	-1	0.828324	0.8413	NA	FALSE
1638	ME1.3	F3	ME1.7	B9	UN	NA	1	0	0	0	-1	0.827746	0.8413	NA	FALSE
1639	ME1.3	F3	ME1.7	C9	UN	NA	1	0	0	0	-1	0.829296	0.8413	NA	FALSE
1640	ME1.3	F3	ME1.7	E8	UN	NA	1	0	0	0	-1	0.826968	0.8413	NA	FALSE
1641	ME1.3	F3	ME1.7	F11	UN	NA	1	0	0	0	-1	0.825688	0.8413	NA	FALSE
1642	ME1.3	F3	ME1.7	J12	UN	NA	1	0	0	0	-1	0.809618	0.3085	1	FALSE
1643	ME1.3	F3	ME1.8	I04	UN	NA	1	0	0	0	-1	0.813194	0.5	2	FALSE
1644	ME1.3	F3	ME1.8	K03	UN	NA	1	0	0	0	-1	0.811456	0.3085	1	FALSE
1645	ME1.3	F3	ME1.8	L03	UN	NA	1	0	0	0	-1	0.813725	0.5	2	FALSE
1646	ME1.3	F3	ME1.8	L05	UN	NA	1	0	0	0	-1	0.811193	0.5	2	FALSE
1647	ME1.3	F3	ME1.8	N08	UN	NA	1	0	0	0	-1	0.813497	0.5	2	FALSE
1648	ME1.3	F3	ME1.8	O04	UN	NA	1	0	0	0	-1	0.820577	0.5	2	FALSE
1649	ME1.3	H3	ME1.4	C1	UN	NA	1	0	0	0	-1	0.838643	0.0228	0	FALSE
1650	ME1.3	H3	ME1.4	C2	UN	NA	1	0	0	0	-1	0.837707	0.0228	0	FALSE
1651	ME1.3	H3	ME1.4	C4	UN	NA	1	0	0	0	-1	0.833564	0.0228	0	FALSE
1652	ME1.3	H3	ME1.4	E2	UN	NA	1	0	0	0	-1	0.837333	0.0228	0	FALSE
1653	ME1.3	H3	ME1.4	H12	UN	NA	1	0	0	0	-1	0.830791	0.0228	0	FALSE
1654	ME1.3	H3	ME1.4	H8	UN	NA	1	0	0	0	-1	0.836565	0.0228	0	FALSE
1655	ME1.3	H3	ME1.5	A6	UN	NA	1	0	0	0	-1	0.828082	0.7603	NA	FALSE
1656	ME1.3	H3	ME1.5	A8	UN	NA	1	0	0	0	-1	0.825899	0.7603	NA	FALSE
1657	ME1.3	H3	ME1.5	B3	UN	NA	1	0	0	0	-1	0.839088	0.3085	1	FALSE
1658	ME1.3	H3	ME1.5	D3	UN	NA	1	0	0	0	-1	0.841912	0.7603	NA	FALSE
1659	ME1.3	H3	ME1.5	G4	UN	NA	1	0	0	0	-1	0.835635	0.3085	1	FALSE
1660	ME1.3	H3	ME1.5	G6	UN	NA	1	0	0	0	-1	0.823934	0.3085	1	FALSE
1661	ME1.3	H3	ME1.5	H5	UN	NA	1	0	0	0	-1	0.787204	0.0786	0	FALSE
1662	ME1.3	H3	ME1.6	B5	UN	NA	0.9386	0.0614	0	0.0307	-1	0.827478	0.8413	NA	FALSE
1663	ME1.3	H3	ME1.6	C7	UN	NA	1	0	0	0	-1	0.824572	0.3085	1	FALSE
1664	ME1.3	H3	ME1.6	C8	UN	NA	1	0	0	0	-1	0.822344	0.3085	1	FALSE
1665	ME1.3	H3	ME1.6	F5	UN	NA	0.8664	0.1231	0.0105	0.072	-1	0.84005	0.8413	NA	FALSE
1666	ME1.3	H3	ME1.6	F8	UN	NA	1	0	0	0	-1	0.822878	0.3085	1	FALSE
1667	ME1.3	H3	ME1.6	G7	UN	NA	1	0	0	0	-1	0.828125	0.0228	0	FALSE
1668	ME1.3	H3	ME1.7	A9	UN	NA	1	0	0	0	-1	0.834171	0.0228	0	FALSE
1669	ME1.3	H3	ME1.7	B10	UN	NA	1	0	0	0	-1	0.830224	0.0228	0	FALSE
1670	ME1.3	H3	ME1.7	B9	UN	NA	1	0	0	0	-1	0.831064	0.0228	0	FALSE
1671	ME1.3	H3	ME1.7	C9	UN	NA	1	0	0	0	-1	0.834988	0.0228	0	FALSE
1672	ME1.3	H3	ME1.7	E8	UN	NA	1	0	0	0	-1	0.832085	0.0228	0	FALSE
1673	ME1.3	H3	ME1.7	F11	UN	NA	1	0	0	0	-1	0.828607	0.0228	0	FALSE
1674	ME1.3	H3	ME1.7	J12	UN	NA	1	0	0	0	-1	0.819074	0.0228	0	FALSE
1675	ME1.3	H3	ME1.8	I04	UN	NA	1	0	0	0	-1	0.818543	0.8413	NA	FALSE
1676	ME1.3	H3	ME1.8	K03	UN	NA	1	0	0	0	-1	0.808184	0.3085	1	FALSE
1677	ME1.3	H3	ME1.8	L03	UN	NA	1	0	0	0	-1	0.81866	0.3085	1	FALSE
1678	ME1.3	H3	ME1.8	L05	UN	NA	1	0	0	0	-1	0.81572	0.8413	NA	FALSE
1679	ME1.3	H3	ME1.8	N08	UN	NA	1	0	0	0	-1	0.817523	0.3085	1	FALSE
1680	ME1.3	H3	ME1.8	O04	UN	NA	1	0	0	0	-1	0.827078	0.8413	NA	FALSE
1681	ME1.4	C1	ME1.4	C2	OT	0	0	0.0252	0.9748	0.9874	-1	0.997436	0.8413	NA	TRUE
1682	ME1.4	C1	ME1.4	C4	OT	0	0	0.1013	0.8987	0.9494	-1	0.989691	0.8413	NA	TRUE
1683	ME1.4	C1	ME1.4	E2	OT	0	0	0.199	0.801	0.9005	-1	0.979747	0.8413	NA	TRUE
1684	ME1.4	C1	ME1.4	H12	OT	0	0	0.1326	0.8674	0.9337	-1	0.986504	0.8413	NA	TRUE
1685	ME1.4	C1	ME1.4	H8	OT	0	0	0.0884	0.9116	0.9558	-1	0.991003	0.8413	NA	TRUE
1686	ME1.4	C1	ME1.5	A6	UN	NA	1	0	0	0	-1	0.824265	0.0228	0	FALSE
1687	ME1.4	C1	ME1.5	A8	UN	NA	1	0	0	0	-1	0.820493	0.0228	0	FALSE
1688	ME1.4	C1	ME1.5	B3	UN	NA	1	0	0	0	-1	0.843935	0.3085	1	FALSE
1689	ME1.4	C1	ME1.5	D3	UN	NA	1	0	0	0	-1	0.830909	0.0228	0	FALSE
1690	ME1.4	C1	ME1.5	G4	UN	NA	1	0	0	0	-1	0.80312	0.3085	1	FALSE
1691	ME1.4	C1	ME1.5	G6	UN	NA	1	0	0	0	-1	0.826696	0.3085	1	FALSE
1692	ME1.4	C1	ME1.5	H5	UN	NA	1	0	0	0	-1	0.790732	0.0228	0	FALSE
1693	ME1.4	C1	ME1.6	B5	UN	NA	0.8809	0.0991	0.02	0.0695	-1	0.840027	0.8413	NA	FALSE
1694	ME1.4	C1	ME1.6	C7	UN	NA	1	0	0	0	-1	0.832457	0.8413	NA	FALSE
1695	ME1.4	C1	ME1.6	C8	UN	NA	1	0	0	0	-1	0.829829	0.8413	NA	FALSE
1696	ME1.4	C1	ME1.6	F5	UN	NA	0.8477	0.121	0.0313	0.0918	-1	0.843455	0.8413	NA	FALSE
1697	ME1.4	C1	ME1.6	F8	UN	NA	1	0	0	0	-1	0.829815	0.8413	NA	FALSE
1698	ME1.4	C1	ME1.6	G7	UN	NA	1	0	0	0	-1	0.826203	0.3085	1	FALSE
1699	ME1.4	C1	ME1.7	A9	UN	NA	1	0	0	0	-1	0.843284	0.3085	1	FALSE
1700	ME1.4	C1	ME1.7	B10	UN	NA	1	0	0	0	-1	0.840726	0.3085	1	FALSE
1701	ME1.4	C1	ME1.7	B9	UN	NA	1	0	0	0	-1	0.84	0.3085	1	FALSE
1702	ME1.4	C1	ME1.7	C9	UN	NA	1	0	0	0	-1	0.841121	0.3085	1	FALSE
1703	ME1.4	C1	ME1.7	E8	UN	NA	1	0	0	0	-1	0.839838	0.3085	1	FALSE
1704	ME1.4	C1	ME1.7	F11	UN	NA	1	0	0	0	-1	0.835325	0.3085	1	FALSE
1705	ME1.4	C1	ME1.7	J12	UN	NA	1	0	0	0	-1	0.834337	0.0228	0	FALSE
1706	ME1.4	C1	ME1.8	I04	UN	NA	1	0	0	0	-1	0.817143	0.0228	0	FALSE
1707	ME1.4	C1	ME1.8	K03	UN	NA	1	0	0	0	-1	0.83724	0.0228	0	FALSE
1708	ME1.4	C1	ME1.8	L03	UN	NA	1	0	0	0	-1	0.820368	0.0228	0	FALSE
1709	ME1.4	C1	ME1.8	L05	UN	NA	1	0	0	0	-1	0.818892	0.0228	0	FALSE
1710	ME1.4	C1	ME1.8	N08	UN	NA	1	0	0	0	-1	0.81728	0.0228	0	FALSE
1711	ME1.4	C1	ME1.8	O04	UN	NA	1	0	0	0	-1	0.822767	0.0228	0	FALSE
1712	ME1.4	C2	ME1.4	C4	OT	0	0	0.1075	0.8925	0.9463	-1	0.98906	0.8413	NA	TRUE
1713	ME1.4	C2	ME1.4	E2	OT	0	0	0.1737	0.8263	0.9132	-1	0.982323	0.8413	NA	TRUE
1714	ME1.4	C2	ME1.4	H12	OT	0	0	0.1324	0.8676	0.9338	-1	0.986521	0.8413	NA	TRUE
1715	ME1.4	C2	ME1.4	H8	OT	0	0	0.0757	0.9243	0.9622	-1	0.992298	0.8413	NA	TRUE
1716	ME1.4	C2	ME1.5	A6	UN	NA	1	0	0	0	-1	0.824006	0.0228	0	FALSE
1717	ME1.4	C2	ME1.5	A8	UN	NA	1	0	0	0	-1	0.820493	0.0228	0	FALSE
1718	ME1.4	C2	ME1.5	B3	UN	NA	1	0	0	0	-1	0.845926	0.3085	1	FALSE
1719	ME1.4	C2	ME1.5	D3	UN	NA	1	0	0	0	-1	0.828467	0.0228	0	FALSE
1720	ME1.4	C2	ME1.5	G4	UN	NA	1	0	0	0	-1	0.803571	0.3085	1	FALSE
1721	ME1.4	C2	ME1.5	G6	UN	NA	1	0	0	0	-1	0.827179	0.3085	1	FALSE
1722	ME1.4	C2	ME1.5	H5	UN	NA	1	0	0	0	-1	0.790419	0.0228	0	FALSE
1723	ME1.4	C2	ME1.6	B5	UN	NA	0.8809	0.0794	0.0397	0.0794	-1	0.842035	0.8413	NA	FALSE
1724	ME1.4	C2	ME1.6	C7	UN	NA	1	0	0	0	-1	0.834428	0.8413	NA	FALSE
1725	ME1.4	C2	ME1.6	C8	UN	NA	1	0	0	0	-1	0.832021	0.8413	NA	FALSE
1726	ME1.4	C2	ME1.6	F5	UN	NA	0.8488	0.1212	0.03	0.0906	-1	0.843243	0.8413	NA	FALSE
1727	ME1.4	C2	ME1.6	F8	UN	NA	1	0	0	0	-1	0.831794	0.8413	NA	FALSE
1728	ME1.4	C2	ME1.6	G7	UN	NA	1	0	0	0	-1	0.826203	0.3085	1	FALSE
1729	ME1.4	C2	ME1.7	A9	UN	NA	1	0	0	0	-1	0.842568	0.3085	1	FALSE
1730	ME1.4	C2	ME1.7	B10	UN	NA	1	0	0	0	-1	0.839597	0.3085	1	FALSE
1731	ME1.4	C2	ME1.7	B9	UN	NA	1	0	0	0	-1	0.839547	0.3085	1	FALSE
1732	ME1.4	C2	ME1.7	C9	UN	NA	1	0	0	0	-1	0.840667	0.3085	1	FALSE
1733	ME1.4	C2	ME1.7	E8	UN	NA	1	0	0	0	-1	0.840054	0.3085	1	FALSE
1734	ME1.4	C2	ME1.7	F11	UN	NA	1	0	0	0	-1	0.834881	0.3085	1	FALSE
1735	ME1.4	C2	ME1.7	J12	UN	NA	1	0	0	0	-1	0.834586	0.0228	0	FALSE
1736	ME1.4	C2	ME1.8	I04	UN	NA	1	0	0	0	-1	0.81883	0.0228	0	FALSE
1737	ME1.4	C2	ME1.8	K03	UN	NA	1	0	0	0	-1	0.836364	0.0228	0	FALSE
1738	ME1.4	C2	ME1.8	L03	UN	NA	1	0	0	0	-1	0.822034	0.0228	0	FALSE
1739	ME1.4	C2	ME1.8	L05	UN	NA	1	0	0	0	-1	0.820567	0.0228	0	FALSE
1740	ME1.4	C2	ME1.8	N08	UN	NA	1	0	0	0	-1	0.818953	0.0228	0	FALSE
1741	ME1.4	C2	ME1.8	O04	UN	NA	1	0	0	0	-1	0.82446	0.0228	0	FALSE
1742	ME1.4	C4	ME1.4	E2	OT	0	0	0.213	0.787	0.8935	-1	0.978316	0.8413	NA	TRUE
1743	ME1.4	C4	ME1.4	H12	OT	0	0	0.1521	0.8479	0.9239	-1	0.984516	0.8413	NA	TRUE
1744	ME1.4	C4	ME1.4	H8	OT	0	0	0.1204	0.8796	0.9398	-1	0.987742	0.8413	NA	TRUE
1745	ME1.4	C4	ME1.5	A6	UN	NA	1	0	0	0	-1	0.819259	0.0228	0	FALSE
1746	ME1.4	C4	ME1.5	A8	UN	NA	1	0	0	0	-1	0.817054	0.0228	0	FALSE
1747	ME1.4	C4	ME1.5	B3	UN	NA	1	0	0	0	-1	0.844262	0.3085	1	FALSE
1748	ME1.4	C4	ME1.5	D3	UN	NA	1	0	0	0	-1	0.822993	0.0228	0	FALSE
1749	ME1.4	C4	ME1.5	G4	UN	NA	1	0	0	0	-1	0.800898	0.3085	1	FALSE
1750	ME1.4	C4	ME1.5	G6	UN	NA	1	0	0	0	-1	0.822437	0.8413	NA	FALSE
1751	ME1.4	C4	ME1.5	H5	UN	NA	1	0	0	0	-1	0.788404	0.0228	0	FALSE
1752	ME1.4	C4	ME1.6	B5	UN	NA	0.9259	0.0456	0.0285	0.0513	-1	0.83782	0.8413	NA	FALSE
1753	ME1.4	C4	ME1.6	C7	UN	NA	1	0	0	0	-1	0.826288	0.8413	NA	FALSE
1754	ME1.4	C4	ME1.6	C8	UN	NA	1	0	0	0	-1	0.826288	0.8413	NA	FALSE
1755	ME1.4	C4	ME1.6	F5	UN	NA	0.8928	0.1072	0	0.0536	-1	0.836957	0.8413	NA	FALSE
1756	ME1.4	C4	ME1.6	F8	UN	NA	1	0	0	0	-1	0.824934	0.8413	NA	FALSE
1757	ME1.4	C4	ME1.6	G7	UN	NA	1	0	0	0	-1	0.821477	0.3085	1	FALSE
1758	ME1.4	C4	ME1.7	A9	UN	NA	1	0	0	0	-1	0.83515	0.3085	1	FALSE
1759	ME1.4	C4	ME1.7	B10	UN	NA	1	0	0	0	-1	0.836474	0.3085	1	FALSE
1760	ME1.4	C4	ME1.7	B9	UN	NA	1	0	0	0	-1	0.835561	0.3085	1	FALSE
1761	ME1.4	C4	ME1.7	C9	UN	NA	1	0	0	0	-1	0.83311	0.3085	1	FALSE
1762	ME1.4	C4	ME1.7	E8	UN	NA	1	0	0	0	-1	0.837162	0.3085	1	FALSE
1763	ME1.4	C4	ME1.7	F11	UN	NA	1	0	0	0	-1	0.832	0.3085	1	FALSE
1764	ME1.4	C4	ME1.7	J12	UN	NA	1	0	0	0	-1	0.83006	0.0228	0	FALSE
1765	ME1.4	C4	ME1.8	I04	UN	NA	1	0	0	0	-1	0.813037	0.0228	0	FALSE
1766	ME1.4	C4	ME1.8	K03	UN	NA	1	0	0	0	-1	0.835509	0.0228	0	FALSE
1767	ME1.4	C4	ME1.8	L03	UN	NA	1	0	0	0	-1	0.816312	0.0228	0	FALSE
1768	ME1.4	C4	ME1.8	L05	UN	NA	1	0	0	0	-1	0.814815	0.0228	0	FALSE
1769	ME1.4	C4	ME1.8	N08	UN	NA	1	0	0	0	-1	0.81321	0.0228	0	FALSE
1770	ME1.4	C4	ME1.8	O04	UN	NA	1	0	0	0	-1	0.819364	0.0228	0	FALSE
1771	ME1.4	E2	ME1.4	H12	OT	0	0	0.187	0.813	0.9065	-1	0.980964	0.8413	NA	TRUE
1772	ME1.4	E2	ME1.4	H8	OT	0	0	0.187	0.813	0.9065	-1	0.980964	0.8413	NA	TRUE
1773	ME1.4	E2	ME1.5	A6	UN	NA	1	0	0	0	-1	0.827635	0.3085	1	FALSE
1774	ME1.4	E2	ME1.5	A8	UN	NA	1	0	0	0	-1	0.826087	0.0228	0	FALSE
1775	ME1.4	E2	ME1.5	B3	UN	NA	1	0	0	0	-1	0.860632	0.0786	0	FALSE
1776	ME1.4	E2	ME1.5	D3	UN	NA	1	0	0	0	-1	0.818807	0.0228	0	FALSE
1777	ME1.4	E2	ME1.5	G4	UN	NA	1	0	0	0	-1	0.797994	0.3085	1	FALSE
1778	ME1.4	E2	ME1.5	G6	UN	NA	1	0	0	0	-1	0.832378	0.3085	1	FALSE
1779	ME1.4	E2	ME1.5	H5	UN	NA	1	0	0	0	-1	0.782991	0.0228	0	FALSE
1780	ME1.4	E2	ME1.6	B5	UN	NA	0.8658	0.0651	0.069	0.1016	-1	0.846053	0.8413	NA	FALSE
1781	ME1.4	E2	ME1.6	C7	UN	NA	1	0	0	0	-1	0.837662	0.8413	NA	FALSE
1782	ME1.4	E2	ME1.6	C8	UN	NA	1	0	0	0	-1	0.839426	0.8413	NA	FALSE
1783	ME1.4	E2	ME1.6	F5	UN	NA	0.8128	0.1097	0.0775	0.1324	-1	0.850543	0.8413	NA	FALSE
1784	ME1.4	E2	ME1.6	F8	UN	NA	1	0	0	0	-1	0.838583	0.8413	NA	FALSE
1785	ME1.4	E2	ME1.6	G7	UN	NA	1	0	0	0	-1	0.84	0.3085	1	FALSE
1786	ME1.4	E2	ME1.7	A9	UN	NA	1	0	0	0	-1	0.846049	0.0228	0	FALSE
1787	ME1.4	E2	ME1.7	B10	UN	NA	1	0	0	0	-1	0.842318	0.0228	0	FALSE
1788	ME1.4	E2	ME1.7	B9	UN	NA	1	0	0	0	-1	0.842175	0.0228	0	FALSE
1789	ME1.4	E2	ME1.7	C9	UN	NA	1	0	0	0	-1	0.843085	0.0228	0	FALSE
1790	ME1.4	E2	ME1.7	E8	UN	NA	1	0	0	0	-1	0.846467	0.0228	0	FALSE
1791	ME1.4	E2	ME1.7	F11	UN	NA	1	0	0	0	-1	0.83687	0.0228	0	FALSE
1792	ME1.4	E2	ME1.7	J12	UN	NA	1	0	0	0	-1	0.843567	0.0228	0	FALSE
1793	ME1.4	E2	ME1.8	I04	UN	NA	1	0	0	0	-1	0.822129	0.3085	1	FALSE
1794	ME1.4	E2	ME1.8	K03	UN	NA	1	0	0	0	-1	0.852018	0.3085	1	FALSE
1795	ME1.4	E2	ME1.8	L03	UN	NA	1	0	0	0	-1	0.823204	0.3085	1	FALSE
1796	ME1.4	E2	ME1.8	L05	UN	NA	1	0	0	0	-1	0.819945	0.3085	1	FALSE
1797	ME1.4	E2	ME1.8	N08	UN	NA	1	0	0	0	-1	0.82687	0.3085	1	FALSE
1798	ME1.4	E2	ME1.8	O04	UN	NA	1	0	0	0	-1	0.827298	0.3085	1	FALSE
1799	ME1.4	H12	ME1.4	H8	OT	0	0	0.0885	0.9115	0.9557	-1	0.990991	0.8413	NA	TRUE
1800	ME1.4	H12	ME1.5	A6	UN	NA	1	0	0	0	-1	0.814897	0.0228	0	FALSE
1801	ME1.4	H12	ME1.5	A8	UN	NA	1	0	0	0	-1	0.813272	0.0228	0	FALSE
1802	ME1.4	H12	ME1.5	B3	UN	NA	1	0	0	0	-1	0.838279	0.3085	1	FALSE
1803	ME1.4	H12	ME1.5	D3	UN	NA	1	0	0	0	-1	0.818681	0.0228	0	FALSE
1804	ME1.4	H12	ME1.5	G4	UN	NA	1	0	0	0	-1	0.793592	0.3085	1	FALSE
1805	ME1.4	H12	ME1.5	G6	UN	NA	1	0	0	0	-1	0.816568	0.3085	1	FALSE
1806	ME1.4	H12	ME1.5	H5	UN	NA	1	0	0	0	-1	0.784108	0.0228	0	FALSE
1807	ME1.4	H12	ME1.6	B5	UN	NA	0.9038	0.0962	0	0.0481	-1	0.83311	0.8413	NA	FALSE
1808	ME1.4	H12	ME1.6	C7	UN	NA	1	0	0	0	-1	0.822793	0.8413	NA	FALSE
1809	ME1.4	H12	ME1.6	C8	UN	NA	1	0	0	0	-1	0.823452	0.8413	NA	FALSE
1810	ME1.4	H12	ME1.6	F5	UN	NA	0.8641	0.1359	0	0.068	-1	0.834011	0.8413	NA	FALSE
1811	ME1.4	H12	ME1.6	F8	UN	NA	1	0	0	0	-1	0.822751	0.8413	NA	FALSE
1812	ME1.4	H12	ME1.6	G7	UN	NA	1	0	0	0	-1	0.818365	0.3085	1	FALSE
1813	ME1.4	H12	ME1.7	A9	UN	NA	1	0	0	0	-1	0.832429	0.0228	0	FALSE
1814	ME1.4	H12	ME1.7	B10	UN	NA	1	0	0	0	-1	0.833782	0.0228	0	FALSE
1815	ME1.4	H12	ME1.7	B9	UN	NA	1	0	0	0	-1	0.834446	0.0228	0	FALSE
1816	ME1.4	H12	ME1.7	C9	UN	NA	1	0	0	0	-1	0.830214	0.0228	0	FALSE
1817	ME1.4	H12	ME1.7	E8	UN	NA	1	0	0	0	-1	0.832884	0.3085	1	FALSE
1818	ME1.4	H12	ME1.7	F11	UN	NA	1	0	0	0	-1	0.833997	0.0228	0	FALSE
1819	ME1.4	H12	ME1.7	J12	UN	NA	1	0	0	0	-1	0.820513	0.0228	0	FALSE
1820	ME1.4	H12	ME1.8	I04	UN	NA	1	0	0	0	-1	0.806867	0.0228	0	FALSE
1821	ME1.4	H12	ME1.8	K03	UN	NA	1	0	0	0	-1	0.823298	0.0228	0	FALSE
1822	ME1.4	H12	ME1.8	L03	UN	NA	1	0	0	0	-1	0.80949	0.0228	0	FALSE
1823	ME1.4	H12	ME1.8	L05	UN	NA	1	0	0	0	-1	0.807966	0.0228	0	FALSE
1824	ME1.4	H12	ME1.8	N08	UN	NA	1	0	0	0	-1	0.806383	0.0228	0	FALSE
1825	ME1.4	H12	ME1.8	O04	UN	NA	1	0	0	0	-1	0.81241	0.0228	0	FALSE
1826	ME1.4	H8	ME1.5	A6	UN	NA	1	0	0	0	-1	0.820796	0.0228	0	FALSE
1827	ME1.4	H8	ME1.5	A8	UN	NA	1	0	0	0	-1	0.81713	0.0228	0	FALSE
1828	ME1.4	H8	ME1.5	B3	UN	NA	1	0	0	0	-1	0.841988	0.3085	1	FALSE
1829	ME1.4	H8	ME1.5	D3	UN	NA	1	0	0	0	-1	0.821691	0.0228	0	FALSE
1830	ME1.4	H8	ME1.5	G4	UN	NA	1	0	0	0	-1	0.797317	0.3085	1	FALSE
1831	ME1.4	H8	ME1.5	G6	UN	NA	1	0	0	0	-1	0.822485	0.8413	NA	FALSE
1832	ME1.4	H8	ME1.5	H5	UN	NA	1	0	0	0	-1	0.786357	0.0228	0	FALSE
1833	ME1.4	H8	ME1.6	B5	UN	NA	0.8821	0.0993	0.0187	0.0683	-1	0.839812	0.8413	NA	FALSE
1834	ME1.4	H8	ME1.6	C7	UN	NA	1	0	0	0	-1	0.828947	0.8413	NA	FALSE
1835	ME1.4	H8	ME1.6	C8	UN	NA	1	0	0	0	-1	0.828947	0.8413	NA	FALSE
1836	ME1.4	H8	ME1.6	F5	UN	NA	0.85	0.1479	0.0021	0.0761	-1	0.840325	0.8413	NA	FALSE
1837	ME1.4	H8	ME1.6	F8	UN	NA	1	0	0	0	-1	0.82893	0.8413	NA	FALSE
1838	ME1.4	H8	ME1.6	G7	UN	NA	1	0	0	0	-1	0.823963	0.3085	1	FALSE
1839	ME1.4	H8	ME1.7	A9	UN	NA	1	0	0	0	-1	0.837856	0.3085	1	FALSE
1840	ME1.4	H8	ME1.7	B10	UN	NA	1	0	0	0	-1	0.839597	0.3085	1	FALSE
1841	ME1.4	H8	ME1.7	B9	UN	NA	1	0	0	0	-1	0.839333	0.3085	1	FALSE
1842	ME1.4	H8	ME1.7	C9	UN	NA	1	0	0	0	-1	0.837116	0.3085	1	FALSE
1843	ME1.4	H8	ME1.7	E8	UN	NA	1	0	0	0	-1	0.838493	0.3085	1	FALSE
1844	ME1.4	H8	ME1.7	F11	UN	NA	1	0	0	0	-1	0.835989	0.3085	1	FALSE
1845	ME1.4	H8	ME1.7	J12	UN	NA	1	0	0	0	-1	0.82756	0.0228	0	FALSE
1846	ME1.4	H8	ME1.8	I04	UN	NA	1	0	0	0	-1	0.810714	0.0228	0	FALSE
1847	ME1.4	H8	ME1.8	K03	UN	NA	1	0	0	0	-1	0.828571	0.0228	0	FALSE
1848	ME1.4	H8	ME1.8	L03	UN	NA	1	0	0	0	-1	0.814003	0.0228	0	FALSE
1849	ME1.4	H8	ME1.8	L05	UN	NA	1	0	0	0	-1	0.8125	0.0228	0	FALSE
1850	ME1.4	H8	ME1.8	N08	UN	NA	1	0	0	0	-1	0.810907	0.0228	0	FALSE
1851	ME1.4	H8	ME1.8	O04	UN	NA	1	0	0	0	-1	0.817003	0.0228	0	FALSE
1852	ME1.5	A6	ME1.5	A8	OT	0	0	0.0946	0.9054	0.9527	-1	0.990372	0.8413	NA	TRUE
1853	ME1.5	A6	ME1.5	B3	OT	0	1	0	0	0	-1	0.831891	0.8413	NA	TRUE
1854	ME1.5	A6	ME1.5	D3	OT	0	0	0.3923	0.6077	0.8039	-1	0.960069	0.7603	NA	TRUE
1855	ME1.5	A6	ME1.5	G4	OT	0	1	0	0	0	-1	0.812887	0.3085	1	TRUE
1856	ME1.5	A6	ME1.5	G6	OT	0	1	0	0	0	-1	0.81835	0.3085	1	TRUE
1857	ME1.5	A6	ME1.5	H5	OT	0	1	0	0	0	-1	0.789539	0.0228	0	TRUE
1858	ME1.5	A6	ME1.6	B5	UN	NA	0.8491	0.1509	0	0.0755	-1	0.829605	0.8413	NA	FALSE
1859	ME1.5	A6	ME1.6	C7	UN	NA	1	0	0	0	-1	0.820126	0.3085	1	FALSE
1860	ME1.5	A6	ME1.6	C8	UN	NA	1	0	0	0	-1	0.814628	0.3085	1	FALSE
1861	ME1.5	A6	ME1.6	F5	UN	NA	1	0	0	0	-1	0.829472	0.3085	1	FALSE
1862	ME1.5	A6	ME1.6	F8	UN	NA	1	0	0	0	-1	0.81962	0.3085	1	FALSE
1863	ME1.5	A6	ME1.6	G7	UN	NA	1	0	0	0	-1	0.82129	0.1103	0.5	FALSE
1864	ME1.5	A6	ME1.7	A9	UN	NA	1	0	0	0	-1	0.838648	0.5	2	FALSE
1865	ME1.5	A6	ME1.7	B10	UN	NA	1	0	0	0	-1	0.835242	0.5	2	FALSE
1866	ME1.5	A6	ME1.7	B9	UN	NA	1	0	0	0	-1	0.832487	0.5	2	FALSE
1867	ME1.5	A6	ME1.7	C9	UN	NA	1	0	0	0	-1	0.837753	0.5	2	FALSE
1868	ME1.5	A6	ME1.7	E8	UN	NA	1	0	0	0	-1	0.83418	0.5	2	FALSE
1869	ME1.5	A6	ME1.7	F11	UN	NA	1	0	0	0	-1	0.830177	0.5	2	FALSE
1870	ME1.5	A6	ME1.7	J12	UN	NA	1	0	0	0	-1	0.821221	0.3085	1	FALSE
1871	ME1.5	A6	ME1.8	I04	UN	NA	1	0	0	0	-1	0.836735	0.5	2	FALSE
1872	ME1.5	A6	ME1.8	K03	UN	NA	1	0	0	0	-1	0.845455	0.0228	0	FALSE
1873	ME1.5	A6	ME1.8	L03	UN	NA	1	0	0	0	-1	0.834912	0.5	2	FALSE
1874	ME1.5	A6	ME1.8	L05	UN	NA	1	0	0	0	-1	0.834239	0.5	2	FALSE
1875	ME1.5	A6	ME1.8	N08	UN	NA	1	0	0	0	-1	0.837856	0.5	2	FALSE
1876	ME1.5	A6	ME1.8	O04	UN	NA	0.894	0	0.106	0.106	-1	0.842324	0.5	2	FALSE
1877	ME1.5	A8	ME1.5	B3	OT	0	1	0	0	0	-1	0.826227	0.8413	NA	TRUE
1878	ME1.5	A8	ME1.5	D3	OT	0	0	0.4465	0.5535	0.7767	-1	0.954545	0.7603	NA	TRUE
1879	ME1.5	A8	ME1.5	G4	OT	0	1	0	0	0	-1	0.812176	0.3085	1	TRUE
1880	ME1.5	A8	ME1.5	G6	OT	0	1	0	0	0	-1	0.810167	0.3085	1	TRUE
1881	ME1.5	A8	ME1.5	H5	OT	0	1	0	0	0	-1	0.789714	0.0228	0	TRUE
1882	ME1.5	A8	ME1.6	B5	UN	NA	0.9199	0.0801	0	0.04	-1	0.823246	0.8413	NA	FALSE
1883	ME1.5	A8	ME1.6	C7	UN	NA	1	0	0	0	-1	0.814304	0.3085	1	FALSE
1884	ME1.5	A8	ME1.6	C8	UN	NA	1	0	0	0	-1	0.809461	0.3085	1	FALSE
1885	ME1.5	A8	ME1.6	F5	UN	NA	1	0	0	0	-1	0.822193	0.3085	1	FALSE
1886	ME1.5	A8	ME1.6	F8	UN	NA	1	0	0	0	-1	0.814644	0.3085	1	FALSE
1887	ME1.5	A8	ME1.6	G7	UN	NA	1	0	0	0	-1	0.816038	0.1103	0.5	FALSE
1888	ME1.5	A8	ME1.7	A9	UN	NA	1	0	0	0	-1	0.832895	0.5	2	FALSE
1889	ME1.5	A8	ME1.7	B10	UN	NA	1	0	0	0	-1	0.833333	0.5	2	FALSE
1890	ME1.5	A8	ME1.7	B9	UN	NA	1	0	0	0	-1	0.830921	0.5	2	FALSE
1891	ME1.5	A8	ME1.7	C9	UN	NA	1	0	0	0	-1	0.831152	0.5	2	FALSE
1892	ME1.5	A8	ME1.7	E8	UN	NA	1	0	0	0	-1	0.832021	0.5	2	FALSE
1893	ME1.5	A8	ME1.7	F11	UN	NA	1	0	0	0	-1	0.825916	0.5	2	FALSE
1894	ME1.5	A8	ME1.7	J12	UN	NA	1	0	0	0	-1	0.814199	0.3085	1	FALSE
1895	ME1.5	A8	ME1.8	I04	UN	NA	1	0	0	0	-1	0.832386	0.5	2	FALSE
1896	ME1.5	A8	ME1.8	K03	UN	NA	1	0	0	0	-1	0.844687	0.0228	0	FALSE
1897	ME1.5	A8	ME1.8	L03	UN	NA	1	0	0	0	-1	0.831215	0.5	2	FALSE
1898	ME1.5	A8	ME1.8	L05	UN	NA	1	0	0	0	-1	0.831683	0.5	2	FALSE
1899	ME1.5	A8	ME1.8	N08	UN	NA	1	0	0	0	-1	0.833098	0.5	2	FALSE
1900	ME1.5	A8	ME1.8	O04	UN	NA	0.9515	0	0.0485	0.0485	-1	0.835498	0.5	2	FALSE
1901	ME1.5	B3	ME1.5	D3	OT	0	0.7727	0	0.2273	0.2273	-1	0.865724	0.0786	0	TRUE
1902	ME1.5	B3	ME1.5	G4	OT	0	1	0	0	0	-1	0.80798	0.8413	NA	TRUE
1903	ME1.5	B3	ME1.5	G6	OT	0	1	0	0	0	-1	0.835192	0.8413	NA	TRUE
1904	ME1.5	B3	ME1.5	H5	OT	0	1	0	0	0	-1	0.766917	0.0228	0	TRUE
1905	ME1.5	B3	ME1.6	B5	UN	NA	0.4891	0.5109	0	0.2554	-1	0.857616	0.8413	NA	FALSE
1906	ME1.5	B3	ME1.6	C7	UN	NA	1	0	0	0	-1	0.841139	0.8413	NA	FALSE
1907	ME1.5	B3	ME1.6	C8	UN	NA	1	0	0	0	-1	0.839467	0.8413	NA	FALSE
1908	ME1.5	B3	ME1.6	F5	UN	NA	0.8513	0.0132	0.1355	0.1421	-1	0.853816	0.8413	NA	FALSE
1909	ME1.5	B3	ME1.6	F8	UN	NA	1	0	0	0	-1	0.83949	0.8413	NA	FALSE
1910	ME1.5	B3	ME1.6	G7	UN	NA	1	0	0	0	-1	0.812987	0.0228	0	FALSE
1911	ME1.5	B3	ME1.7	A9	UN	NA	1	0	0	0	-1	0.838896	0.8413	NA	FALSE
1912	ME1.5	B3	ME1.7	B10	UN	NA	1	0	0	0	-1	0.840589	0.8413	NA	FALSE
1913	ME1.5	B3	ME1.7	B9	UN	NA	1	0	0	0	-1	0.836526	0.8413	NA	FALSE
1914	ME1.5	B3	ME1.7	C9	UN	NA	1	0	0	0	-1	0.837357	0.8413	NA	FALSE
1915	ME1.5	B3	ME1.7	E8	UN	NA	1	0	0	0	-1	0.840793	0.8413	NA	FALSE
1916	ME1.5	B3	ME1.7	F11	UN	NA	1	0	0	0	-1	0.83291	0.8413	NA	FALSE
1917	ME1.5	B3	ME1.7	J12	UN	NA	1	0	0	0	-1	0.829927	0.3085	1	FALSE
1918	ME1.5	B3	ME1.8	I04	UN	NA	1	0	0	0	-1	0.82377	0.3085	1	FALSE
1919	ME1.5	B3	ME1.8	K03	UN	NA	1	0	0	0	-1	0.815104	0.3085	1	FALSE
1920	ME1.5	B3	ME1.8	L03	UN	NA	1	0	0	0	-1	0.820217	0.3085	1	FALSE
1921	ME1.5	B3	ME1.8	L05	UN	NA	1	0	0	0	-1	0.822888	0.3085	1	FALSE
1922	ME1.5	B3	ME1.8	N08	UN	NA	1	0	0	0	-1	0.823129	0.3085	1	FALSE
1923	ME1.5	B3	ME1.8	O04	UN	NA	1	0	0	0	-1	0.82663	0.3085	1	FALSE
1924	ME1.5	D3	ME1.5	G4	OT	0	1	0	0	0	-1	0.80427	0.0228	0	TRUE
1925	ME1.5	D3	ME1.5	G6	OT	0	0.9316	0	0.0684	0.0684	-1	0.840909	0.0228	0	TRUE
1926	ME1.5	D3	ME1.5	H5	OT	0	1	0	0	0	-1	0.781588	0.0786	0	TRUE
1927	ME1.5	D3	ME1.6	B5	UN	NA	0.4644	0.5356	0	0.2678	-1	0.846975	0.7603	NA	FALSE
1928	ME1.5	D3	ME1.6	C7	UN	NA	0.8425	0.0964	0.0611	0.1093	-1	0.846831	0.0228	0	FALSE
1929	ME1.5	D3	ME1.6	C8	UN	NA	0.8358	0.1642	0	0.0821	-1	0.839223	0.0228	0	FALSE
1930	ME1.5	D3	ME1.6	F5	UN	NA	0.3768	0.6232	0	0.3116	-1	0.85219	0.7603	NA	FALSE
1931	ME1.5	D3	ME1.6	F8	UN	NA	0.8485	0.1319	0.0196	0.0855	-1	0.842199	0.0228	0	FALSE
1932	ME1.5	D3	ME1.6	G7	UN	NA	1	0	0	0	-1	0.826087	0.3085	1	FALSE
1933	ME1.5	D3	ME1.7	A9	UN	NA	1	0	0	0	-1	0.850746	0.0228	0	FALSE
1934	ME1.5	D3	ME1.7	B10	UN	NA	1	0	0	0	-1	0.847426	0.0228	0	FALSE
1935	ME1.5	D3	ME1.7	B9	UN	NA	1	0	0	0	-1	0.846863	0.0228	0	FALSE
1936	ME1.5	D3	ME1.7	C9	UN	NA	1	0	0	0	-1	0.847273	0.0228	0	FALSE
1937	ME1.5	D3	ME1.7	E8	UN	NA	1	0	0	0	-1	0.842007	0.0228	0	FALSE
1938	ME1.5	D3	ME1.7	F11	UN	NA	1	0	0	0	-1	0.837591	0.0228	0	FALSE
1939	ME1.5	D3	ME1.7	J12	UN	NA	1	0	0	0	-1	0.84898	0.0228	0	FALSE
1940	ME1.5	D3	ME1.8	I04	UN	NA	1	0	0	0	-1	0.846591	0.3085	1	FALSE
1941	ME1.5	D3	ME1.8	K03	UN	NA	1	0	0	0	-1	0.858824	0.0228	0	FALSE
1942	ME1.5	D3	ME1.8	L03	UN	NA	1	0	0	0	-1	0.848881	0.3085	1	FALSE
1943	ME1.5	D3	ME1.8	L05	UN	NA	1	0	0	0	-1	0.847744	0.3085	1	FALSE
1944	ME1.5	D3	ME1.8	N08	UN	NA	1	0	0	0	-1	0.853383	0.3085	1	FALSE
1945	ME1.5	D3	ME1.8	O04	UN	NA	1	0	0	0	-1	0.853846	0.3085	1	FALSE
1946	ME1.5	G4	ME1.5	G6	OT	0	1	0	0	0	-1	0.81118	0.8413	NA	TRUE
1947	ME1.5	G4	ME1.5	H5	OT	0	1	0	0	0	-1	0.771985	0.0072	0	TRUE
1948	ME1.5	G4	ME1.6	B5	UN	NA	1	0	0	0	-1	0.818302	0.8413	NA	FALSE
1949	ME1.5	G4	ME1.6	C7	UN	NA	1	0	0	0	-1	0.813054	0.8413	NA	FALSE
1950	ME1.5	G4	ME1.6	C8	UN	NA	1	0	0	0	-1	0.809403	0.8413	NA	FALSE
1951	ME1.5	G4	ME1.6	F5	UN	NA	1	0	0	0	-1	0.819066	0.8413	NA	FALSE
1952	ME1.5	G4	ME1.6	F8	UN	NA	1	0	0	0	-1	0.813138	0.8413	NA	FALSE
1953	ME1.5	G4	ME1.6	G7	UN	NA	1	0	0	0	-1	0.802991	0.0228	0	FALSE
1954	ME1.5	G4	ME1.7	A9	UN	NA	1	0	0	0	-1	0.810167	0.3085	1	FALSE
1955	ME1.5	G4	ME1.7	B10	UN	NA	1	0	0	0	-1	0.808729	0.3085	1	FALSE
1956	ME1.5	G4	ME1.7	B9	UN	NA	1	0	0	0	-1	0.808184	0.3085	1	FALSE
1957	ME1.5	G4	ME1.7	C9	UN	NA	1	0	0	0	-1	0.809554	0.3085	1	FALSE
1958	ME1.5	G4	ME1.7	E8	UN	NA	1	0	0	0	-1	0.807051	0.3085	1	FALSE
1959	ME1.5	G4	ME1.7	F11	UN	NA	1	0	0	0	-1	0.804459	0.3085	1	FALSE
1960	ME1.5	G4	ME1.7	J12	UN	NA	1	0	0	0	-1	0.802343	0.3085	1	FALSE
1961	ME1.5	G4	ME1.8	I04	UN	NA	1	0	0	0	-1	0.806052	0.8413	NA	FALSE
1962	ME1.5	G4	ME1.8	K03	UN	NA	1	0	0	0	-1	0.786089	0.3085	1	FALSE
1963	ME1.5	G4	ME1.8	L03	UN	NA	1	0	0	0	-1	0.803279	0.8413	NA	FALSE
1964	ME1.5	G4	ME1.8	L05	UN	NA	1	0	0	0	-1	0.803155	0.8413	NA	FALSE
1965	ME1.5	G4	ME1.8	N08	UN	NA	1	0	0	0	-1	0.80411	0.8413	NA	FALSE
1966	ME1.5	G4	ME1.8	O04	UN	NA	1	0	0	0	-1	0.806834	0.8413	NA	FALSE
1967	ME1.5	G6	ME1.5	H5	OT	0	1	0	0	0	-1	0.787765	0.0228	0	TRUE
1968	ME1.5	G6	ME1.6	B5	UN	NA	0	0.181	0.819	0.9095	-1	0.981579	0.8413	NA	FALSE
1969	ME1.5	G6	ME1.6	C7	UN	NA	0	0.0371	0.9629	0.9815	-1	0.996226	0.8413	NA	FALSE
1970	ME1.5	G6	ME1.6	C8	UN	NA	0	0.0805	0.9195	0.9597	-1	0.991803	0.8413	NA	FALSE
1971	ME1.5	G6	ME1.6	F5	UN	NA	0.0385	0.1443	0.8172	0.8894	-1	0.978764	0.8413	NA	FALSE
1972	ME1.5	G6	ME1.6	F8	UN	NA	0	0.0373	0.9627	0.9813	-1	0.996203	0.8413	NA	FALSE
1973	ME1.5	G6	ME1.6	G7	UN	NA	1	0	0	0	-1	0.826031	0.0228	0	FALSE
1974	ME1.5	G6	ME1.7	A9	UN	NA	1	0	0	0	-1	0.824393	0.3085	1	FALSE
1975	ME1.5	G6	ME1.7	B10	UN	NA	1	0	0	0	-1	0.819745	0.3085	1	FALSE
1976	ME1.5	G6	ME1.7	B9	UN	NA	1	0	0	0	-1	0.818933	0.3085	1	FALSE
1977	ME1.5	G6	ME1.7	C9	UN	NA	1	0	0	0	-1	0.824273	0.3085	1	FALSE
1978	ME1.5	G6	ME1.7	E8	UN	NA	1	0	0	0	-1	0.822519	0.3085	1	FALSE
1979	ME1.5	G6	ME1.7	F11	UN	NA	1	0	0	0	-1	0.816688	0.3085	1	FALSE
1980	ME1.5	G6	ME1.7	J12	UN	NA	1	0	0	0	-1	0.818513	0.3085	1	FALSE
1981	ME1.5	G6	ME1.8	I04	UN	NA	1	0	0	0	-1	0.841962	0.8413	NA	FALSE
1982	ME1.5	G6	ME1.8	K03	UN	NA	1	0	0	0	-1	0.824219	0.3085	1	FALSE
1983	ME1.5	G6	ME1.8	L03	UN	NA	1	0	0	0	-1	0.838972	0.8413	NA	FALSE
1984	ME1.5	G6	ME1.8	L05	UN	NA	1	0	0	0	-1	0.840353	0.8413	NA	FALSE
1985	ME1.5	G6	ME1.8	N08	UN	NA	1	0	0	0	-1	0.838535	0.8413	NA	FALSE
1986	ME1.5	G6	ME1.8	O04	UN	NA	1	0	0	0	-1	0.84509	0.8413	NA	FALSE
1987	ME1.5	H5	ME1.6	B5	UN	NA	1	0	0	0	-1	0.794393	0.0228	0	FALSE
1988	ME1.5	H5	ME1.6	C7	UN	NA	1	0	0	0	-1	0.79273	0.0228	0	FALSE
1989	ME1.5	H5	ME1.6	C8	UN	NA	1	0	0	0	-1	0.788363	0.0228	0	FALSE
1990	ME1.5	H5	ME1.6	F5	UN	NA	1	0	0	0	-1	0.79765	0.0228	0	FALSE
1991	ME1.5	H5	ME1.6	F8	UN	NA	1	0	0	0	-1	0.792041	0.0228	0	FALSE
1992	ME1.5	H5	ME1.6	G7	UN	NA	1	0	0	0	-1	0.794503	0.0072	0	FALSE
1993	ME1.5	H5	ME1.7	A9	UN	NA	1	0	0	0	-1	0.784605	0.0228	0	FALSE
1994	ME1.5	H5	ME1.7	B10	UN	NA	1	0	0	0	-1	0.781935	0.0228	0	FALSE
1995	ME1.5	H5	ME1.7	B9	UN	NA	1	0	0	0	-1	0.78121	0.0228	0	FALSE
1996	ME1.5	H5	ME1.7	C9	UN	NA	1	0	0	0	-1	0.78233	0.0228	0	FALSE
1997	ME1.5	H5	ME1.7	E8	UN	NA	1	0	0	0	-1	0.780928	0.0228	0	FALSE
1998	ME1.5	H5	ME1.7	F11	UN	NA	1	0	0	0	-1	0.775928	0.0228	0	FALSE
1999	ME1.5	H5	ME1.7	J12	UN	NA	1	0	0	0	-1	0.772861	0.0228	0	FALSE
[truncated: 267 more rows]
